# Supplementary material for: Assessing the role of programmed cell death signatures and related gene TOP2A in progression and prognostic prediction of clear cell renal cell carcinoma
Source: Cancer Cell Int. 2024 May 10;24:164. doi: 10.1186/s12935-024-03346-w (PMC11084013; doi:10.1186/s12935-024-03346-w)
Supplement: Supplementary file 1 — Supplementary Material 1 [file 12935_2024_3346_MOESM1_ESM.xls]

## Sheet: Sheet1
	Apoptosis	Pyroptosis	Ferroptosis	autophagy	Necroptosis	Anoikis	Cuproptosis	Parthanatos	Entotic cell death	Netotic cell death	Alkaliptosis	Oxeiptosis	lysosome-dependent cell death genes
1	ADD1	BAK1	ACSL1	ACBD5	AIFM	AKT1	ATP7A	ADPRHL2	AMPK	CAMP	CA9	AIFM1	ABCA2
2	AIFM3	BAX	ACSL3	ADRB2	ALOX15	ANKRD13C	ATP7B	AIFMI	ATG5	EIPA	CHUK	AIRE	ABCB9
3	ANKH	CASP1	ACSL4	AMBRA1	BAX	BCL2	CDKN2A	ARH3	ATG7	ELANE	IKBKG	KEAPI	ACP2
4	ANXA1	CASP3	ACSL5	ARFIP2	BCL2	BMF	DLAT	HSP70	BECN1	MIA	KBKB	NRF2	ACP5
5	APP	CASP4	ACSL6	ATF6	BID	BRMS1	DLD	MIF	CDC42	MMP1	NFKB1	PGAM5	ADGRE2
6	ATF3	CASP5	AIFM2	ATG101	BIRC2_3	CAV1	FDX1	OGGl	CDH1	MPO	NFKBI1A		AGA
7	AVPR1A	CHMP2A	AKR1C1	ATG12	CAMK2	CEACAM5	GCSH	PAAN	CTNNA1	NCX1	RELA		AM98A
8	BAX	CHMP2B	AKR1C2	ATG13	CAPN1	CEACAM6	GLS	PARP	CYBB	PADI4			AP1BI
9	BCAP31	CHMP3	AKR1C3	ATG14	CAPN2	CHEK2	IPT1	RNF146	MYH14				AP1G1
10	BCL10	CHMP4A	ALOX15	ATG16L1	CASP1	CRYBA1	LIAS		PI3KC3				AP1M2
11	BCL2L1	CHMP4B	ATG5	ATG2A	CASP8	DAPK2	MTF1		RHOA				AP1S2
12	BCL2L10	CHMP4C	ATG7	ATG2B	CFLAR	E2F1	PDHA1		RNF146				AP1S3
13	BCL2L11	CHMP6	BACH1	ATG3	CHMP1	IKBKG	PDHB		ROCK				AP3B1
14	BCL2L2	CHMP7	CBS	ATG4A	CHMP2A	ITGA5	SLC31A1		RUBCN				AP3B2
15	BGN	CYCS	CHMP5	ATG4B	CHMP2B	ITGB1			UVRAG				AP3D1
16	BID	ELANE	CHMP6	ATG4C	CHMP4A_B	MAP3K7							AP3M1
17	BIK	GSDMD	CISD1	ATG4D	CHMP4C	MCL1							AP3M2
18	BIRC3	GSDME	COQ2	ATG5	CHMP5	MTOR							AP3S1
19	BMF	GZMB	CP	ATG7	CHMP6	MYBBP1A							AP3S2
20	BMP2	HMGB1	CTH	ATG9A	CHMP7	NOTCH1							AP4B1
21	BNIP3L	IL18	CYBB	ATG9B	CYLD	NTRK2							AP4E1
22	BRCA1	IL1A	DPP4	ATM	DNM1L	PDK4							AP4M1
23	BTG2	IL1B	FDFT1	ATP13A2	EIF2AK2	PIK3CA							AP4S1
24	BTG3	IRF1	FTH1	ATP5IF1	FADD	PIK3R3							APIM1
25	CASP1	IRF2	FTL	BAD	FTH1	PTK2							APIS1
26	CASP2	TP53	FTMT	BAG3	FTL	PTRH2							APTM4A
27	CASP3	TP63	GCH1	BCL2L11	glnA	SIK1							ARF1
28	CASP4		GCLC	BECN1	GLUD1_2	SNAI2							ARL8B
29	CASP6		GCLM	BECN2	H2A	SRC							ARSA
30	CASP7		GPX4	BNIP3	HMGB1	STK11							ARSB
31	CASP8		GSS	BNIP3L	HSP90A	TFDP1							ARSG
32	CASP9		HMGCR	C9orf72	IFNA	TLE1							ASAH1
33	CAV1		HMOX1	CALCOCO2	IFNAR1	TLE5							ATP10B
34	CCNA1		HSPB1	CAMKK2	IFNAR2	TSC2							ATP13A2
35	CCND1		IREB2	CCNY	IFNB	ZNF304							ATP6AP1
36	CCND2		LPCAT3	CDC37	IFNG								ATP6V0A1
37	CD14		MAP1LC3A	CDK16	IFNGR1								ATP6V0A2
38	CD2		MAP1LC3B	CERS1	IFNGR2								ATP6V0A4
39	CD38		MAP1LC3C	CISD2	IL1A								ATP6V0C
40	CD44		NCOA4	CSNK2A2	IL1B								ATP6V0D1
41	CD69		NOX1	CTSK	IL33								ATP6V0D2
42	CDC25B		NOX4	CTTN	IRF9								ATP6V1H
43	CDK2		PCBP1	DAPK1	JAK1								ATP6VOB
44	CDKN1A		PCBP2	DCN	JAK2								BLK
45	CDKN1B		PHKG2	DEPDC5	JAK3								BLOC1S1
46	CFLAR		POR	DHRSX	JNK								BLOC1S2
47	CLU		PRNP	DNM1L	MLKL								BORCS5
48	CREBBP		SAT1	ELAPOR1	NLRP3								BORCS6
49	CTH		SAT2	ENDOG	NOX2								BTK
50	CTNNB1		SLC11A2	EPM2A	PARP1								C12orf4
51	CYLD		SLC1A5	FBXL4	PGAM5								CBL
52	DAP		SLC38A1	FBXO7	PLA2G4								CD164
53	DAP3		SLC39A14	FBXW7	PPIA								CD300A
54	DCN		SLC39A8	FIS1	PPID								CD63
55	DDIT3		SLC3A2	FKBP8	PYCARD								CD68
56	DFFA		SLC40A1	FLCN	PYG								CD84
57	DIABLO		SLC7A11	FOXO1	RBCK1								CHGA
58	DNAJA1		STEAP3	FOXO3	RIPK1								CLN3
59	DNAJC3		TF	FUNDC1	RIPK3								CLN5
60	DNM1L		TFRC	FUNDC2	RNF31								CLNK
61	DPYD		TP53	FYCO1	SHARPIN								CLTA
62	EBP		TXNRD1	FZD5	SLC25A4S								CLTB
63	EGR3		VDAC2	GABARAP	SMPD1								CLTC
64	EMP1		VDAC3	GABARAPL1	SPATA2								CLTCL1
65	ENO2			GABARAPL2	SQSTM1								CLU
66	ERBB2			GABARAPL3	STAT1								CPLX2
67	ERBB3			GBA1	STAT2								CTNS
68	EREG			GNAI3	STAT3								CTSA
69	ETF1			GPSM1	STAT4								CTSB
70	F2			GSK3A	STAT5A								CTSC
71	F2R			GSK3B	STAT5B								CTSD
72	FAS			HAX1	STAT6								CTSE
73	FASLG			HDAC6	TIRP								CTSF
74	FDXR			HIF1A	TLR3								CTSG
75	FEZ1			HK2	TLR4								CTSH
76	GADD45A			HMGB1	TNF								CTSK
77	GADD45B			HMOX1	TNFAIP3								CTSL
78	GCH1			HSPB8	TNFRSF10A_B								CTSO
79	GNA15			HTRA2	TNFRSF1A								CTSS
80	GPX1			HTT	TNFRSF6								CTSV
81	GPX3			HUWE1	TNFSF10								CTSW
82	GPX4			IFNA1	TNFSF6								CTSZ
83	GSN			IFNA10	TRADD								DAC6
84	GSR			IFNA13	TRAF2								DEF8
85	GSTM1			IFNA14	TRAF5								DNASE2
86	GUCY2D			IFNA16	TRIF								DNASE2B
87	H1F0			IFNA17	TRPM7								ENTPD4
88	HGF			IFNA2	TYK2								EXA
89	HMGB2			IFNA21	USP21								EXB
90	HMOX1			IFNA4	VDAC1								FER
91	HSPB1			IFNA5	VDAC2								FES
92	IER3			IFNA6	VDAC3								FGR
93	IFITM3			IFNA7	VPS24								FLCN
94	IFNB1			IFNA8	VPS4								FOXF1
95	IFNGR1			IFNB1	XIAP								FTH1
96	IGF2R			IFNG	ZBP1								FTL
97	IGFBP6			IKBKG									FUCAI
98	IL18			IL4									GAA
99	IL1A			INS									GAB2
100	IL1B			IRGM									GALC
101	IL6			KAT5									GALNS
102	IRF1			KDR									GATA2
103	ISG20			LACRT									GBA
104	JUN			LARP1									GCC2
105	KRT18			LRBA									GF2R
106	LEF1			LRRK2									GGA1
107	LGALS3			LRSAM1									GGA2
108	LMNA			MAP1LC3A									GGA3
109	LPPR4			MAP1LC3B									GLA
110	LUM			MAP1LC3B2									GLB1
111	MADD			MAP1LC3C									GM2A
112	MCL1			MAP3K7									GMN
113	MGMT			MAPK3									GNPTAB
114	MMP2			MARK2									GNPTG
115	NEDD9			MEFV									GNS
116	NEFH			MFN2									GSNAT
117	PAK1			MID2									GUSB
118	PDCD4			MOAP1									HGS
119	PDGFRB			MTDH									HMOX1
120	PEA15			MUL1									HPS6
121	PLAT			NOD1									HSPA8
122	PLCB2			NOD2									HYAL1
123	PMAIP1			NPRL2									IDS
124	PPP2R5B			NPRL3									IDUA
125	PPP3R1			OGT									IL13
126	PPT1			OPTN									IL13RA2
127	PRF1			ORMDL3									IL4
128	PSEN1			PAFAH1B2									IL4R
129	PSEN2			PARK7									KIF1B
130	PTK2			PARL									KIT
131	RARA			PEX2									KXDI
132	RELA			PEX5									LAMP1
133	RETSAT			PHB2									LAMP2
134	RHOB			PIK3C2A									LAMP3
135	RHOT2			PIK3C3									LAMTORI
136	RNASEL			PIK3CB									LAPTM4R
137	ROCK1			PIK3R4									LAPTM5
138	SAT1			PIM2									LAT
139	SATB1			PINK1									LAT2
140	SC5DL			PIP4K2A									LGALS9
141	SLC20A1			PIP4K2B									LIPA
142	SMAD7			PIP4K2C									LRRK2
143	SOD1			PJVK									LYN
144	SOD2			PLEKHF1									M6PR
145	SPTAN1			PLK2									MAN2BI
146	SQSTM1			PLK3									MANBA
147	TAP1			PRKAA1									MAP6
148	TGFB2			PRKAA2									MAPILC3A
149	TGFBR3			PRKD1									SORL1
150	TIMP1			PRKN									SORTI
151	TIMP2			RAB3GAP1									SPAG9
152	TIMP3			RAB3GAP2									SPHK2
153	TNF			RALB									SQSTMI
154	TNFRSF12A			RB1CC1									STXBP1
155	TNFSF10			RETREG1									STXBP2
156	TOP2A			RFPL1									SUMF1
157	TSPO			RFPL2									SYK
158	TXNIP			RFPL3									SYTL4
159	VDAC2			RFPL4A									TCIRG1
160	WEE1			RFPL4AL1									TFEB
161	XIAP			RIMOC1									TMEM106B
162				RIPK2									TPP1
163				RNF152									UNC13D
164				RNF31									VAMP7
165				RNF41									VAMP8
166				ROCK1									VPS33A
167				RUFY4									VPS33B
168				SCOC									VPS4A
169				SESN1									WASH3P
170				SESN2									ZFYVE16
171				SESN3
172				SH3BP4
173				SH3GLB1
174				SIRT1
175				SLC25A4
176				SLC25A46
177				SLC25A5
178				SMCR8
179				SNX18
180				SNX30
181				SNX4
182				SNX7
183				SPATA18
184				SPATA33
185				SPTLC1
186				SPTLC2
187				SQSTM1
188				SREBF1
189				SREBF2
190				STING1
191				STK11
192				SUPT5H
193				SVIP
194				TAFAZZIN
195				TBK1
196				TFEB
197				TICAM1
198				TIGAR
199				TLR9
200				TMEM59
201				TOM1
202				TOMM7
203				TP53
204				TP53INP1
205				TPCN1
206				TRIM13
207				TRIM21
208				TRIM22
209				TRIM32
210				TRIM34
211				TRIM38
212				TRIM5
213				TRIM58
214				TRIM6
215				TRIM65
216				TRIM68
217				TRIM8
218				TSC1
219				TSC2
220				TSPO
221				UFL1
222				ULK1
223				ULK2
224				ULK3
225				USP30
226				USP36
227				UVRAG
228				VDAC1
229				VPS13C
230				VPS13D
231				WAC
232				WDR24
233				WDR45
234				WDR45B
235				WIPI1
236				WIPI2
237				ZC3H12A
