# Supplementary material for: Assessing the role of programmed cell death signatures and related gene TOP2A in progression and prognostic prediction of clear cell renal cell carcinoma
Source: Cancer Cell Int. 2024 May 10;24:164. doi: 10.1186/s12935-024-03346-w (PMC11084013; doi:10.1186/s12935-024-03346-w)
Supplement: Supplementary file 2 — Supplementary Material 2 [file 12935_2024_3346_MOESM2_ESM.xls]

## Sheet: 0_filter (18)_BTMDgt
Tag	logFC	AveExpr	t	P.Value	adj.P.Val	B
GPX3	-1509.28	954.296	-11.4805	9.42965e-28	8.97371e-27	51.8901
APP	-182.134	270.435	-13.878	3.02622e-38	5.13865e-37	75.8873
SLC25A5	-170.176	163.722	-7.58084	1.28727e-13	4.44134e-13	19.7121
BTG2	-148.497	62.3867	-18.338	3.95421e-60	1.71217e-58	126.031
H1F0	-134.45	64.1516	-14.9096	4.44658e-43	9.16842e-42	86.953
HSPA8	-96.9881	181.697	-10.1434	1.91745e-22	1.23919e-21	39.7764
TXNIP	-93.1502	304.579	-5.43233	8.05201e-08	1.75643e-07	6.66765
GABARAPL1	-55.6801	35.2521	-14.1193	2.32073e-39	4.18698e-38	78.4403
HIF1A	-43.8802	38.914	-13.0585	1.56033e-34	2.21516e-33	67.3923
ATP6V0A4	-43.1567	16.0421	-5.35523	1.21291e-07	2.59354e-07	6.27089
LUM	-42.4261	33.8244	-5.36318	1.16299e-07	2.49913e-07	6.31158
CTSH	-35.6286	29.3461	-17.2668	1.1466e-54	3.97182e-53	113.508
SOD1	-34.8609	99.0747	-8.8301	1.1103e-17	4.73655e-17	28.9332
CDH1	-34.2994	22.7839	-13.6722	2.65638e-37	4.18259e-36	73.728
ASAH1	-33.9583	64.3585	-6.01609	3.08533e-09	7.38093e-09	9.83706
SAT2	-32.4842	31.9458	-17.744	4.34903e-57	1.6375e-55	119.058
DCN	-31.3718	10.1694	-17.9391	4.39239e-58	1.729e-56	121.341
ACSL1	-30.5339	46.3274	-8.0396	4.71001e-15	1.76574e-14	22.9672
AP1M2	-30.4362	9.66963	-29.7524	9.04082e-121	2.60978e-118	265.125
ATP6V0D2	-27.6897	17.8869	-2.97424	0.00305344	0.0045591	-3.34681
DAP	-27.6754	48.0962	-10.1008	2.78508e-22	1.76049e-21	39.4069
LAMP1	-27.5212	52.3604	-14.9382	3.24726e-43	6.85885e-42	87.2657
ATF3	-26.2835	23.5955	-6.07966	2.12664e-09	5.1878e-09	10.1996
GADD45B	-25.7795	49.4417	-3.99978	7.12006e-05	0.000122341	0.156843
RHOA	-25.6489	164.587	-4.66756	3.7517e-06	7.15633e-06	2.96285
GLS	-25.0755	29.6264	-13.1839	4.29522e-35	6.30451e-34	68.6739
CD164	-24.3614	55.088	-10.3155	4.21015e-23	2.76211e-22	41.2776
ACSL4	-24.3016	15.9118	-19.989	1.01711e-68	5.87209e-67	145.729
GNS	-23.5818	64.2751	-6.75624	3.31717e-11	9.63982e-11	14.2646
ERBB2	-22.7748	15.5513	-24.4084	2.86911e-92	4.14108e-90	199.75
IER3	-22.655	50.0094	-3.75158	0.000192523	0.000316967	-0.781661
TRIM8	-21.5418	40.5769	-15.1135	4.71439e-44	1.07438e-42	89.1853
PDHA1	-21.4835	19.542	-18.5622	2.766e-61	1.26071e-59	128.68
PIP4K2C	-20.662	14.7474	-32.1676	2.15544e-133	1.86662e-130	294.068
CYCS	-19.3496	27.2565	-6.22498	8.97363e-10	2.246e-09	11.0411
AIFM1	-18.4756	28.3901	-8.26525	8.75525e-16	3.43079e-15	24.6249
PLAT	-18.3619	9.88927	-22.4506	8.87151e-82	6.9843e-80	175.685
ANXA11	-18.2609	26.3666	-19.7525	1.7709e-67	9.58501e-66	142.884
NCOA4	-18.0977	72.7731	-5.35541	1.21173e-07	2.59354e-07	6.27183
DNAJA1	-17.9797	58.8091	-7.20384	1.73706e-12	5.41112e-12	17.156
CAPN2	-17.819	28.9529	-14.1404	1.85118e-39	3.4109e-38	78.6651
GADD45A	-17.3039	29.8107	-6.71314	4.37092e-11	1.25755e-10	13.9945
VAV3	-16.7531	12.3978	-21.9155	6.36543e-79	4.44494e-77	169.134
SREBF2	-16.6971	13.8902	-21.9117	6.67255e-79	4.44494e-77	169.087
CLTC	-16.5718	40.3303	-9.59723	2.09456e-20	1.11969e-19	35.132
THBS1	-16.1179	61.2366	-2.96442	0.00315121	0.00469699	-3.37556
DLD	-15.9454	19.5073	-14.6136	1.12667e-41	2.16821e-40	83.7382
SLC25A4	-15.2551	13.916	-13.2455	2.27262e-35	3.39326e-34	69.3064
GSR	-14.2882	29.6511	-9.36301	1.48069e-19	7.28567e-19	33.1982
SMPD1	-14.1544	17.96	-13.7847	8.1213e-38	1.32699e-36	74.906
MFN2	-14.0031	23.1997	-17.6042	2.23756e-56	8.07386e-55	117.427
SLC3A2	-13.3055	32.2818	-6.17064	1.24152e-09	3.06313e-09	10.7244
HYAL1	-13.1721	13.3154	-15.807	2.07404e-47	4.98923e-46	96.8749
RAB7A	-13.001	95.2359	-4.53857	6.82705e-06	1.266e-05	2.38925
TMEM59	-12.6252	36.8598	-11.16	1.93096e-26	1.67221e-25	48.8956
GLB1	-12.4654	14.8945	-12.4623	6.53823e-32	7.9748e-31	61.395
ATP6V1H	-12.1859	11.0055	-16.8993	8.10051e-53	2.41898e-51	109.269
PDHB	-12.1673	11.1373	-25.3994	1.38431e-97	2.39762e-95	211.946
FDFT1	-11.7917	12.791	-16.9697	3.58888e-53	1.10999e-51	110.079
F2RL1	-11.4806	19.1276	-7.59383	1.17465e-13	4.08533e-13	19.8021
RAB14	-11.3743	29.2509	-10.3143	4.25497e-23	2.77053e-22	41.2672
RNF152	-11.2324	10.8955	-4.56878	5.94145e-06	1.10725e-05	2.52226
TGFBR3	-10.5673	6.60462	-24.0738	1.79066e-90	1.93839e-88	195.632
GABARAPL2	-10.4234	28.4137	-9.00093	2.83967e-18	1.29429e-17	30.2796
SH3BP4	-10.1774	12.3515	-12.044	4.09828e-30	4.60923e-29	57.2867
SCOC	-10.1132	10.8541	-13.3593	6.99172e-36	1.08122e-34	70.4778
ARL8B	-9.88678	21.7742	-10.1421	1.94061e-22	1.24487e-21	39.7645
ATP6AP1	-9.75796	40.3771	-6.39036	3.29282e-10	8.56331e-10	12.0198
SORL1	-9.61762	9.87502	-9.49642	4.88128e-20	2.53125e-19	34.2953
SPTAN1	-9.28912	21.6251	-9.94539	1.0739e-21	6.28374e-21	38.071
ACBD5	-9.18997	13.3437	-14.1107	2.54474e-39	4.49744e-38	78.3487
ATP6V0C	-9.13761	28.4472	-4.16484	3.56622e-05	6.23909e-05	0.812522
FDX1	-9.05386	8.73353	-23.984	5.43227e-90	5.22706e-88	194.526
PRNP	-8.83633	41.7118	-3.20237	0.00143413	0.00217887	-2.65335
VAMP7	-8.61585	18.7886	-11.5753	3.81875e-28	3.71578e-27	52.7868
ORMDL3	-8.4989	14.2867	-15.3746	2.61465e-45	6.1197e-44	92.0624
CHMP5	-8.49713	35.4437	-5.40695	9.21965e-08	1.99605e-07	6.53647
CTSF	-8.16731	31.4263	-3.11034	0.00195611	0.00295121	-2.93907
NOX4	-8.06748	6.82653	-9.3907	1.1772e-19	5.89279e-19	33.425
MOAP1	-7.97865	21.5766	-7.55599	1.53311e-13	5.24773e-13	19.5403
CDC42	-7.88754	64.5739	-3.98126	7.68319e-05	0.000131755	0.084814
SNX4	-7.69728	17.8935	-9.39599	1.12663e-19	5.70565e-19	33.4684
LRBA	-7.47664	6.87667	-16.3198	6.23229e-50	1.79905e-48	102.654
STAT3	-7.41112	28.5882	-7.28515	1.00002e-12	3.16064e-12	17.698
ACSL3	-7.36879	8.87513	-16.2258	1.81723e-49	5.07651e-48	101.589
SYK	-7.24039	9.33427	-10.4045	1.9097e-23	1.3022e-22	42.0606
MUL1	-7.20752	18.7933	-9.91384	1.40994e-21	8.14004e-21	37.8016
SPTLC2	-7.11727	12.6408	-9.51106	4.31852e-20	2.25291e-19	34.4164
DLAT	-6.92226	11.544	-10.9499	1.35719e-25	1.08827e-24	46.9623
OLFM4	-6.91665	1.36294	-5.24162	2.19813e-07	4.62034e-07	5.69568
BAG3	-6.79997	25.1225	-6.05656	2.43552e-09	5.89151e-09	10.0675
MYH14	-6.76511	3.42291	-16.1407	4.77555e-49	1.25322e-47	100.628
ANXA3	-6.46183	2.80212	-16.1337	5.17529e-49	1.31818e-47	100.548
DOCK1	-6.4597	11.8091	-11.5986	3.05471e-28	3.00611e-27	53.0083
HUWE1	-6.43522	15.8166	-8.89421	6.67121e-18	2.93263e-17	29.4362
SYT7	-6.20021	1.30434	-18.3092	5.56508e-60	2.29493e-58	125.691
GATA2	-6.10509	3.86358	-14.7824	1.78919e-42	3.52146e-41	85.5683
SNX18	-5.89729	8.23597	-12.1363	1.65538e-30	1.96378e-29	58.1866
CLCN3	-5.89677	15.2615	-8.11112	2.7741e-15	1.07729e-14	23.4886
NTRK2	-5.80449	2.55496	-16.164	3.66899e-49	9.92921e-48	100.89
SVIP	-5.75478	6.35901	-11.2985	5.27018e-27	4.70513e-26	50.1833
SLC31A1	-5.65474	9.29952	-10.7579	7.89045e-25	6.15597e-24	45.2176
VDAC2	-5.64788	24.9332	-6.24335	8.03661e-10	2.02317e-09	11.1487
HMGCR	-5.6145	6.10042	-16.9871	2.93614e-53	9.77961e-52	110.279
GAS6	-5.61302	22.1596	-2.77054	0.00576725	0.00840815	-3.92395
RAB5A	-5.53843	13.4068	-10.5756	4.11758e-24	2.94697e-23	43.5805
CAPN1	-5.45478	21.7404	-6.27814	6.51708e-10	1.66484e-09	11.3532
SPTLC1	-5.33003	15.5127	-8.46427	1.92682e-16	7.87088e-16	26.1173
ATP6V0D1	-5.26748	11.619	-9.61537	1.79753e-20	9.66871e-20	35.2832
TUSC2	-5.22962	9.28699	-10.9679	1.14975e-25	9.30546e-25	47.1267
MTOR	-5.22034	4.84417	-23.0957	3.13557e-85	2.7154e-83	183.603
ITGA2	-5.17736	6.94859	-8.85135	9.38067e-18	4.04162e-17	29.0996
AP1G1	-5.14906	11.8679	-11.7687	5.95482e-29	6.28887e-28	54.6307
SUMF1	-5.11556	6.88563	-13.347	7.93891e-36	1.20616e-34	70.3515
RETSAT	-4.95351	24.3337	-4.30552	1.94149e-05	3.45242e-05	1.39109
ATF6	-4.82263	10.1204	-11.7839	5.14265e-29	5.49819e-28	54.7762
EBP	-4.81759	13.2183	-5.16866	3.20186e-07	6.64943e-07	5.3322
BCL2L2	-4.71602	12.2131	-7.40212	4.47898e-13	1.45819e-12	18.4868
CHMP2B	-4.69315	12.896	-7.40263	4.46323e-13	1.45819e-12	18.4903
CNN2	-4.61606	19.7822	-3.42545	0.000655102	0.00102404	-1.92739
BCR	-4.58618	5.46476	-19.3468	2.3417e-65	1.19289e-63	138.018
AKR1C1	-4.57568	4.36732	-5.39956	9.58956e-08	2.07096e-07	6.49837
PRKD1	-4.38062	4.70284	-16.1273	5.56518e-49	1.37698e-47	100.475
AP3B1	-4.27739	9.8353	-11.6967	1.19233e-28	1.20065e-27	53.9417
ETF1	-4.24883	26.1435	-3.69248	0.000242034	0.000395475	-0.996675
GCH1	-4.2266	4.3957	-12.6269	1.25429e-32	1.57423e-31	63.0347
CLN5	-4.18571	6.19596	-14.2241	7.55316e-40	1.42196e-38	79.5564
PIK3C2A	-4.14628	10.4047	-6.34367	4.37991e-10	1.12887e-09	11.7412
PRKAA2	-4.14015	7.63823	-7.84532	1.94781e-14	7.11732e-14	21.5696
CTH	-4.01971	2.00905	-24.1036	1.2404e-90	1.53455e-88	195.998
RAB11FIP2	-3.98643	5.7196	-11.4684	1.0572e-27	9.85511e-27	51.7767
FOXO1	-3.93371	6.89602	-6.65378	6.37585e-11	1.80441e-10	13.625
PEX2	-3.85219	8.35341	-9.43016	8.48195e-20	4.34637e-19	33.749
VDAC3	-3.79169	26.6627	-3.9386	9.14445e-05	0.000155581	-0.0798168
BTG3	-3.66263	9.18949	-2.76368	0.00588831	0.00855583	-3.94269
PTPRJ	-3.62931	8.21859	-5.58328	3.55883e-08	7.92274e-08	7.45934
PPID	-3.60237	11.9037	-5.7799	1.19435e-08	2.75081e-08	8.51983
SESN2	-3.5404	8.08098	-7.3314	7.28835e-13	2.32904e-12	18.0086
VAV2	-3.50548	10.1948	-7.46498	2.89674e-13	9.64836e-13	18.915
APPL1	-3.4996	8.12254	-8.46479	1.91909e-16	7.87088e-16	26.1213
VPS13D	-3.39505	3.87614	-12.1028	2.30174e-30	2.62277e-29	57.8593
EGR3	-3.34646	3.3925	-4.53673	6.88475e-06	1.27397e-05	2.38119
DNM1L	-3.34338	9.56274	-8.9827	3.28731e-18	1.49048e-17	30.1351
PRKN	-3.26446	4.19323	-8.24762	9.99796e-16	3.90011e-15	24.4941
PLPP4	-3.25342	1.01522	-11.1189	2.83476e-26	2.4306e-25	48.5149
CDK16	-3.11894	13.3982	-4.38205	1.38461e-05	2.4877e-05	1.71345
ELMO3	-2.97558	12.3564	-3.37845	0.000775509	0.00120357	-2.08425
EIF2AK1	-2.95471	26.511	-3.79576	0.000161925	0.000269667	-0.618812
GGA2	-2.92506	13.884	-4.41554	1.19234e-05	2.15567e-05	1.85617
ATG5	-2.86131	7.55356	-10.0302	5.14895e-22	3.20791e-21	38.7986
TMEM106B	-2.85656	7.69882	-5.04394	6.02707e-07	1.2195e-06	4.7217
TYRO3	-2.80744	1.10878	-18.8736	6.77126e-63	3.25773e-61	132.374
CHMP3	-2.80472	12.7487	-6.49412	1.73601e-10	4.68343e-10	12.6454
TRIM6	-2.7676	3.53353	-7.59459	1.16836e-13	4.07984e-13	19.8074
IGF2R	-2.70093	16.0783	-3.19088	0.00149143	0.002258	-2.68948
XIAP	-2.69665	7.9972	-8.06788	3.82222e-15	1.45817e-14	23.1729
FYCO1	-2.69047	6.02766	-6.44805	2.30919e-10	6.11547e-10	12.3665
SESN3	-2.67262	6.14386	-3.8963	0.000108506	0.000182814	-0.241401
MAP6	-2.6557	0.954548	-29.9567	7.58766e-122	3.28546e-119	267.593
TRIM68	-2.64025	3.47137	-16.9786	3.23968e-53	1.0391e-51	110.181
TIMP3	-2.61958	4.39626	-6.18282	1.15467e-09	2.86516e-09	10.7951
CHUK	-2.61859	4.10254	-14.9984	1.67701e-43	3.63073e-42	87.923
FBXL4	-2.61726	4.59111	-10.5893	3.63923e-24	2.69365e-23	43.7028
SLC11A2	-2.60275	5.55222	-10.0198	5.63846e-22	3.48779e-21	38.7087
DFFA	-2.49365	6.60028	-11.9785	7.77473e-30	8.63194e-29	56.6511
PAFAH1B2	-2.48559	15.1807	-5.10196	4.49809e-07	9.2526e-07	5.004
MAP1LC3A	-2.47431	9.56707	-2.90506	0.00380521	0.005633	-3.54729
BECN1	-2.45381	7.15676	-9.95421	9.95069e-22	5.86211e-21	38.1465
SPHK2	-2.44106	2.25916	-21.437	2.24553e-76	1.38902e-74	163.29
TFDP1	-2.38849	13.9478	-4.71252	3.03479e-06	5.82734e-06	3.16632
TRPM7	-2.34813	4.72	-6.58903	9.59434e-11	2.67298e-10	13.2252
ITGB3	-2.34734	3.19239	-6.53465	1.34883e-10	3.72002e-10	12.8921
COLEC11	-2.31646	3.63476	-2.80068	0.00526154	0.00772288	-3.84108
CTNS	-2.31213	6.53368	-10.5238	6.56647e-24	4.62322e-23	43.1181
FBXO7	-2.30768	14.5879	-4.95189	9.53194e-07	1.88033e-06	4.27989
CTSV	-2.2039	0.633464	-10.3486	3.13932e-23	2.07531e-22	41.5683
PRKAA1	-2.13708	14.8833	-3.05233	0.00236977	0.00355055	-3.11505
EPM2A	-2.09573	1.60275	-27.9257	4.30696e-111	9.32457e-109	242.929
SYTL4	-2.09137	1.926	-12.8279	1.64262e-33	2.18848e-32	65.0538
CHMP4C	-2.07257	7.22495	-5.4596	6.95747e-08	1.52923e-07	6.80923
PIK3R4	-2.07055	6.81761	-7.47499	2.70168e-13	9.06845e-13	18.9835
PGAM5	-2.00425	7.32286	-5.95825	4.31597e-09	1.02121e-08	9.51015
PSEN1	-2.0003	8.07744	-5.23876	2.23099e-07	4.67806e-07	5.68133
TPCN1	-1.99489	10.942	-3.78426	0.000169416	0.000281602	-0.661384
ENDOG	-1.93998	3.54251	-7.71782	4.87157e-14	1.75053e-13	20.6677
PIP5K1A	-1.8985	9.27221	-5.62476	2.83419e-08	6.35857e-08	7.68032
BMF	-1.88246	3.65435	-7.23763	1.3817e-12	4.31967e-12	17.3806
ADORA1	-1.86721	1.84715	-6.46847	2.03526e-10	5.42318e-10	12.4899
DAPK1	-1.83591	9.04084	-3.52557	0.000454333	0.000716671	-1.58628
AP3M1	-1.80625	7.71464	-6.50375	1.63515e-10	4.43899e-10	12.7039
BCL2L10	-1.77727	0.982984	-11.4329	1.48167e-27	1.36503e-26	51.4419
MADD	-1.77531	6.73701	-8.39114	3.37137e-16	1.35796e-15	25.5657
ARHGAP12	-1.77441	7.39033	-4.1656	3.55469e-05	6.2315e-05	0.8156
AKR1C2	-1.75875	1.46112	-4.00431	6.98859e-05	0.000120321	0.174483
AP3D1	-1.72497	16.3686	-3.3711	0.000796118	0.00123334	-2.10861
ELMO2	-1.71281	6.34866	-7.81979	2.34248e-14	8.52349e-14	21.388
WEE1	-1.66153	3.65599	-4.1106	4.48784e-05	7.78851e-05	0.594261
KIF1B	-1.6189	4.70903	-7.40982	4.24684e-13	1.39309e-12	18.5391
AP3S2	-1.59475	3.72631	-8.04981	4.36803e-15	1.65184e-14	23.0414
CASP9	-1.57235	3.07469	-11.0204	7.07131e-26	5.83214e-25	47.6086
HDAC6	-1.56688	8.92295	-3.3979	0.000723377	0.00112468	-2.01959
IL13RA2	-1.55179	1.52961	-3.6779	0.000255977	0.000416685	-1.04924
LEPR	-1.52444	2.53413	-6.80242	2.46444e-11	7.21016e-11	14.5555
ATG4D	-1.49585	6.94689	-3.60468	0.000338121	0.000541243	-1.31007
GCC2	-1.4589	4.71773	-5.00866	7.19075e-07	1.45156e-06	4.55149
GCSH	-1.44371	3.19791	-6.93619	1.03238e-11	3.10432e-11	15.408
GULP1	-1.42019	2.01492	-5.2823	1.77884e-07	3.75726e-07	5.90034
PRKCE	-1.41293	2.31704	-9.57263	2.57653e-20	1.36053e-19	34.9272
PIK3CB	-1.40363	9.26982	-2.84397	0.00460519	0.00678247	-3.72049
TUB	-1.40201	3.40764	-3.94942	8.75083e-05	0.000149767	-0.0382308
ZFYVE16	-1.3079	4.77918	-4.99341	7.75853e-07	1.5553e-06	4.47823
ENTPD4	-1.28253	4.72497	-5.35081	1.24158e-07	2.64829e-07	6.24828
ATG13	-1.21973	12.621	-3.68871	0.000245574	0.000400503	-1.0103
SPG11	-1.20968	7.38751	-3.43925	0.000623198	0.000975931	-1.88093
SNX30	-1.19166	5.1356	-3.3561	0.000839735	0.00129628	-2.15813
BCL2L11	-1.15741	6.09724	-3.6475	0.000287503	0.00046451	-1.15816
BIK	-1.1199	0.824918	-6.461	2.13154e-10	5.66232e-10	12.4448
GSK3B	-1.03375	7.49039	-3.24866	0.00122333	0.00186844	-2.50658
ATG2B	-1.02894	3.20383	-6.55094	1.21823e-10	3.37056e-10	12.9917
RAC3	-1.01055	1.93794	-3.58466	0.000364565	0.000582497	-1.38054
CREBBP	1.01454	7.09505	3.62433	0.000313929	0.000506262	-1.24056
CD38	1.01712	1.26627	4.67182	3.67726e-06	7.02983e-06	2.98207
GGA3	1.02421	5.02073	5.00271	7.40731e-07	1.4918e-06	4.52288
STAT4	1.06513	1.32865	10.4267	1.56597e-23	1.08491e-22	42.2572
TSC2	1.0658	6.52776	4.61323	4.83616e-06	9.14435e-06	2.71943
ADGRE2	1.08939	1.38738	6.38172	3.47171e-10	9.0015e-10	11.9682
TRAF5	1.13003	2.21727	6.42339	2.68825e-10	7.05463e-10	12.218
FCGR2B	1.19304	1.44826	6.91471	1.18831e-11	3.56081e-11	15.2701
PTRH2	1.21396	3.02921	9.35975	1.52116e-19	7.4425e-19	33.1716
MYO7A	1.24837	2.27756	4.43285	1.10325e-05	2.00297e-05	1.93033
CASP2	1.29944	4.73862	7.5965	1.15275e-13	4.04164e-13	19.8206
SLC11A1	1.3019	1.45245	6.51173	1.55595e-10	4.25064e-10	12.7524
SPHK1	1.32458	1.77697	4.05575	5.64709e-05	9.76123e-05	0.376362
RAB7B	1.32565	1.5952	9.62894	1.60302e-20	8.73091e-20	35.3965
IRF9	1.33564	1.74173	7.01014	6.34425e-12	1.92776e-11	15.8853
TBK1	1.34319	6.50091	5.90714	5.79306e-09	1.35589e-08	9.22362
CYLD	1.35874	5.65137	4.9875	7.9899e-07	1.5943e-06	4.44992
PLEKHF1	1.35934	2.6293	6.43733	2.46694e-10	6.51332e-10	12.302
FCN1	1.37021	2.40845	4.86643	1.4494e-06	2.83336e-06	3.87647
PLA2G6	1.38392	2.17524	5.70387	1.82867e-08	4.16743e-08	8.10584
TLE1	1.40377	6.98681	3.44555	0.000609122	0.000955615	-1.85965
SH3BP1	1.44136	1.94407	9.29551	2.58473e-19	1.24354e-18	32.6476
WDR45	1.46274	10.1996	3.40536	0.000704261	0.00109692	-1.99469
GALNS	1.4701	3.65658	7.27457	1.07484e-12	3.38476e-12	17.6272
FOXF1	1.47816	2.20488	6.30844	5.42534e-10	1.39004e-09	11.5322
FASLG	1.49539	1.45873	6.52038	1.47431e-10	4.05318e-10	12.8051
PLD4	1.49882	1.70419	7.43882	3.4741e-13	1.14394e-12	18.7364
GAB2	1.52768	6.05818	4.37777	1.41123e-05	2.53027e-05	1.69528
TRIM5	1.54819	6.72214	5.94546	4.64676e-09	1.09648e-08	9.43825
AP4M1	1.56193	4.10534	9.78633	4.21115e-21	2.38357e-20	36.7189
LEF1	1.56648	2.75459	2.94248	0.0033799	0.00502057	-3.43942
MANBA	1.57066	6.10724	6.50091	1.66427e-10	4.50392e-10	12.6866
FLCN	1.58317	3.53616	8.36972	3.9687e-16	1.58382e-15	25.4048
HGS	1.58973	7.464	5.55374	4.18171e-08	9.26179e-08	7.30286
CDK2	1.59952	5.86128	6.25642	7.42889e-10	1.88112e-09	11.2254
UNC13D	1.61358	1.87207	6.86216	1.67387e-11	4.9305e-11	14.9345
PIP5K1C	1.62991	9.09419	4.84758	1.58844e-06	3.09818e-06	3.78835
HTRA2	1.63642	8.10863	6.25267	7.59885e-10	1.91854e-09	11.2033
ISG20	1.70947	1.92424	9.37402	1.35167e-19	6.68884e-19	33.2883
CD68	1.7172	1.73571	6.90526	1.26402e-11	3.77461e-11	15.2096
ATM	1.73354	4.00461	5.31105	1.53038e-07	3.24037e-07	6.04588
NFKB1	1.75738	11.1858	3.77296	0.000177089	0.00029267	-0.703065
JMJD6	1.81414	4.52725	6.02307	2.96227e-09	7.10617e-09	9.87671
FES	1.83298	4.8115	6.89458	1.35531e-11	4.03333e-11	15.1413
PIP4K2B	1.84983	15.7695	3.75908	0.000186974	0.000308418	-0.754159
MYO1G	1.85591	1.98249	8.04674	4.46814e-15	1.68235e-14	23.0191
CDKN2A	1.86619	1.70948	3.77495	0.000175718	0.000290959	-0.695751
NPRL3	1.89964	7.32141	6.74109	3.65565e-11	1.05527e-10	14.1694
CD69	1.89968	3.06135	6.39952	3.11287e-10	8.11972e-10	12.0747
MYBBP1A	1.92929	6.34476	6.83748	1.96458e-11	5.76719e-11	14.7776
DNM2	1.93071	17.7999	2.77305	0.00572356	0.00835852	-3.91709
STXBP2	1.97303	7.37143	5.71775	1.69249e-08	3.86728e-08	8.18102
SIRPG	1.98659	1.95858	6.21966	9.26459e-10	2.31214e-09	11.0099
BTK	1.98966	2.2968	10.8151	4.68049e-25	3.68482e-24	45.7352
FUNDC2	2.02546	10.6721	3.6751	0.000258736	0.000420386	-1.0593
CALCOCO2	2.03404	16.6212	3.87356	0.000118882	0.000199133	-0.327588
GNA15	2.04504	2.67214	7.63952	8.50414e-14	3.00595e-13	20.1197
LYAR	2.06088	4.65418	9.8871	1.7752e-21	1.0114e-20	37.5736
MARCO	2.0687	2.33791	2.8048	0.0051955	0.00763889	-3.82966
IDUA	2.07582	3.3557	7.44447	3.34043e-13	1.10413e-12	18.775
E2F1	2.09429	2.46097	9.00488	2.75073e-18	1.26039e-17	30.3111
CASP8	2.1161	4.91773	10.016	5.82681e-22	3.55353e-21	38.6762
LIMK1	2.13431	5.23864	4.66174	3.85555e-06	7.33826e-06	2.93666
CAMK1D	2.16099	3.38096	10.5849	3.78813e-24	2.75674e-23	43.6631
ATP13A2	2.16807	8.82978	5.84859	8.0952e-09	1.87947e-08	8.89804
PLK3	2.18528	4.77839	5.54856	4.3013e-08	9.50237e-08	7.2755
TLR4	2.19082	7.84089	3.72738	0.000211518	0.000346921	-0.870105
FZD5	2.19453	5.66245	4.61883	4.71183e-06	8.92876e-06	2.74439
GLA	2.24584	11.9899	3.74408	0.000198228	0.00032574	-0.809115
ARSB	2.26739	8.7639	3.53407	0.000440259	0.00069701	-1.55689
RIPK1	2.26962	12.6457	5.93897	4.82392e-09	1.13519e-08	9.40182
PPP3R1	2.28206	13.2531	5.07652	5.1157e-07	1.0424e-06	4.87984
CD300LF	2.31673	2.36823	10.4706	1.05755e-23	7.38581e-23	42.646
LETMD1	2.41969	11.5101	4.36507	1.49315e-05	2.67162e-05	1.64144
DOCK2	2.51386	2.85231	8.42074	2.68937e-16	1.08832e-15	25.7885
ATG12	2.53699	4.70388	11.9342	1.19666e-29	1.31178e-28	56.2231
PEAR1	2.65311	5.67005	5.57831	3.65707e-08	8.12057e-08	7.43292
RIPK2	2.65931	6.35276	5.75983	1.33712e-08	3.07147e-08	8.41006
AP1S2	2.67818	6.33338	7.50589	2.17784e-13	7.33854e-13	19.1953
FCGR1A	2.69156	2.73226	7.97482	7.58419e-15	2.79485e-14	22.4981
ULK1	2.71949	8.22913	5.04662	5.94647e-07	1.20601e-06	4.73468
CASP3	2.72306	8.02848	7.46137	2.97038e-13	9.85576e-13	18.8903
CFLAR	2.72765	9.69084	5.32292	1.43795e-07	3.05962e-07	6.10616
CDC42SE1	2.74049	20.1735	3.30652	0.00100022	0.00153309	-2.32028
PLD2	2.76098	6.22089	10.4123	1.7809e-23	1.22401e-22	42.1298
TOP2A	2.81602	3.51389	5.12232	4.0563e-07	8.36371e-07	5.10379
PLCB2	2.81841	3.29461	8.92463	5.2337e-18	2.33628e-17	29.6758
VAV1	2.88506	3.25199	10.0034	6.49744e-22	3.90749e-21	38.5683
ACSL5	2.95452	9.05157	4.4946	8.34496e-06	1.52463e-05	2.19718
CHMP6	2.97612	11.8468	6.89141	1.38365e-11	4.10356e-11	15.121
MTDH	2.98341	21.3776	2.89323	0.00394938	0.00583645	-3.5811
CAMKK2	3.00895	9.46202	9.89525	1.65494e-21	9.49123e-21	37.643
IRF8	3.04325	5.35581	6.58267	9.98489e-11	2.77145e-10	13.1862
TRAF2	3.04421	5.57218	10.5616	4.6727e-24	3.31685e-23	43.4552
LAT2	3.05114	3.56277	11.4683	1.05834e-27	9.85511e-27	51.7756
IRF2	3.06638	13.8023	6.59503	9.23871e-11	2.58923e-10	13.2622
IFNAR2	3.07806	5.38258	12.1145	2.05085e-30	2.36804e-29	57.9739
ULK3	3.09597	11.8523	4.16015	3.6382e-05	6.35219e-05	0.793537
BMP2	3.09633	6.42194	5.12979	3.90508e-07	8.07113e-07	5.14046
BID	3.14498	5.524	12.7344	4.23806e-33	5.56085e-32	64.1123
P2RX7	3.15954	3.35561	13.0387	1.91225e-34	2.64061e-33	67.1902
CLEC7A	3.19625	3.56331	9.09474	1.33194e-18	6.20138e-18	31.0274
SUPT5H	3.21906	16.1756	6.70613	4.57097e-11	1.31075e-10	13.9507
LYN	3.26708	7.75549	6.99188	7.15755e-12	2.16729e-11	15.767
PIK3R3	3.30773	10.0313	4.52521	7.2576e-06	1.3401e-05	2.33072
CD84	3.31473	3.46089	8.27709	8.0076e-16	3.15208e-15	24.7129
HMGB2	3.31536	21.0549	3.14745	0.00172751	0.00261086	-2.82481
BIN2	3.40664	4.11031	10.5782	4.025e-24	2.90471e-23	43.603
NOTCH1	3.4135	8.46246	5.98166	3.7689e-09	8.96668e-09	9.64213
MLKL	3.42964	4.21547	14.7967	1.53057e-42	3.08249e-41	85.7235
CSNK2A2	3.44065	11.107	9.54127	3.35277e-20	1.7597e-19	34.6667
CDC42SE2	3.47378	24.1651	2.79484	0.00535627	0.00784861	-3.8572
RELA	3.49106	16.8915	7.54139	1.69861e-13	5.74606e-13	19.4396
TIMD4	3.49124	4.54106	4.05066	5.76815e-05	9.95062e-05	0.35626
LARP1	3.49977	27.963	3.23273	0.00129241	0.00197048	-2.55733
IL15RA	3.62668	5.254	9.67575	1.07897e-20	5.98965e-20	35.7881
MYD88	3.63611	12.3108	7.1221	3.01105e-12	9.21404e-12	16.6162
ELMO1	3.67528	4.68728	12.6269	1.25375e-32	1.57423e-31	63.0351
ITGAM	3.69054	4.45115	4.11955	4.3215e-05	7.53002e-05	0.630106
SH3GLB1	3.71703	21.7509	4.59765	5.19902e-06	9.74535e-06	2.6501
FGR	3.74696	5.3041	8.94644	4.39595e-18	1.97248e-17	29.8481
RHOT2	3.7781	11.8411	6.24135	8.13416e-10	2.04179e-09	11.1369
GZMB	3.78115	4.09579	6.58894	9.59927e-11	2.67298e-10	13.2247
ATG16L1	3.82266	7.3742	5.72285	1.64494e-08	3.76858e-08	8.20871
TRIM38	3.83637	8.69254	8.07906	3.51859e-15	1.35427e-14	23.2544
TP53	3.8405	12.9221	7.84759	1.91603e-14	7.03086e-14	21.5858
GBA	3.98321	18.6755	4.6895	3.38354e-06	6.48263e-06	3.06193
OGT	4.02464	15.8199	3.51082	0.000479773	0.000755424	-1.63713
JAK3	4.03454	4.48348	9.12238	1.06445e-18	4.98277e-18	31.2489
PIP4K2A	4.23315	11.4046	7.25606	1.21913e-12	3.82525e-12	17.5035
NCKAP1L	4.3113	4.85139	9.39519	1.13415e-19	5.71033e-19	33.4618
CDC25B	4.39333	10.0609	3.77591	0.000175054	0.000290415	-0.692189
SNX7	4.4667	17.5903	5.07165	5.24303e-07	1.06584e-06	4.85612
ARHGAP25	4.48294	5.77878	13.6727	2.64326e-37	4.18259e-36	73.7329
NR1H3	4.52959	8.19924	10.839	3.76206e-25	2.98894e-24	45.9517
IL18	4.72522	9.42247	4.18284	3.30254e-05	5.80122e-05	0.885517
IDS	4.76688	17.8926	5.99803	3.42724e-09	8.17628e-09	9.73469
GNPTG	4.79328	20.7157	5.62352	2.85373e-08	6.38587e-08	7.67365
CASP4	4.8292	7.77339	12.6658	8.47242e-33	1.09509e-31	63.4243
FDXR	4.83065	7.21597	10.0448	4.53739e-22	2.84738e-21	38.9237
FYN	4.86449	9.46003	8.8567	8.99102e-18	3.89311e-17	29.1415
MAPK3	4.89964	23.3314	6.06112	2.37124e-09	5.75209e-09	10.0935
NCF2	4.94297	6.42201	8.94945	4.29156e-18	1.93567e-17	29.8718
TLR2	5.00255	6.81366	8.00093	6.26134e-15	2.31723e-14	22.6868
CDKN1B	5.08546	25.1791	4.60552	5.01247e-06	9.43653e-06	2.68511
ARSA	5.23945	13.7802	7.13152	2.827e-12	8.68151e-12	16.6781
PARL	5.26054	23.8599	6.33881	4.51141e-10	1.15931e-09	11.7123
RAB20	5.331	21.8087	5.17813	3.05012e-07	6.36482e-07	5.3791
NCF4	5.35017	6.45387	9.31446	2.2112e-19	1.07579e-18	32.8018
HAX1	5.44708	35.02	3.61235	0.000328488	0.000526798	-1.28301
IL2RB	5.50595	5.61985	9.41935	9.2797e-20	4.72719e-19	33.6601
TYK2	5.50877	11.4335	12.3999	1.2178e-31	1.46474e-30	60.7774
CISD2	5.70518	18.9701	6.04797	2.5612e-09	6.16111e-09	10.0184
FCN3	5.77099	11.2241	4.58236	5.5804e-06	1.04376e-05	2.58229
MFGE8	5.77754	15.8725	3.91268	0.000101569	0.00017146	-0.179021
FAS	5.78869	9.4446	9.92538	1.27638e-21	7.41844e-21	37.9001
BCL2	5.7893	13.4456	6.35966	3.97282e-10	1.027e-09	11.8365
CASP1	5.95154	7.76728	13.1591	5.54547e-35	8.00396e-34	68.4201
STEAP3	5.98263	9.22381	3.07233	0.00221881	0.00333592	-3.05472
ITGAL	5.98912	6.50322	8.46694	1.88776e-16	7.78474e-16	26.1375
SREBF1	6.00225	12.3125	5.83606	8.69301e-09	2.00751e-08	8.82874
TICAM1	6.09517	12.801	9.3028	2.43411e-19	1.17762e-18	32.7069
CCND2	6.1626	10.2313	7.07385	4.15644e-12	1.26742e-11	16.3
TP53INP1	6.24239	11.9339	7.58936	1.21227e-13	4.1993e-13	19.7712
CSK	6.29216	12.2496	11.8774	2.08016e-29	2.25177e-28	55.6744
ANO6	6.31895	26.5875	4.46752	9.43583e-06	1.7203e-05	2.07972
SHARPIN	6.35393	18.9394	6.75046	3.44251e-11	9.9706e-11	14.2283
MSR1	6.52338	7.72957	8.03252	4.96253e-15	1.85239e-14	22.9157
HCK	6.5549	7.83133	10.3605	2.82428e-23	1.88141e-22	41.673
IRF1	6.56055	11.2495	6.60857	8.48415e-11	2.38548e-10	13.3455
GAA	6.58967	32.5755	4.06456	5.44357e-05	9.42827e-05	0.411151
PIM2	6.65413	10.5447	3.05152	0.00237608	0.00355385	-3.11748
GSDMD	6.82205	15.8737	7.39736	4.62876e-13	1.50131e-12	18.4545
LRRK2	6.97832	12.2953	6.20201	1.02969e-09	2.56238e-09	10.9069
C2	7.02989	8.18133	5.69187	1.95507e-08	4.43217e-08	8.04091
TRIM21	7.16286	16.2783	11.0602	4.8894e-26	4.11089e-25	47.9744
SPATA18	7.22739	9.43021	10.6363	2.38124e-24	1.80891e-23	44.1231
LGALS9	7.42146	8.68114	11.7621	6.34723e-29	6.62253e-28	54.5673
ABCA1	7.53095	10.3507	8.82244	1.17978e-17	5.0083e-17	28.8733
PYCARD	7.54977	9.11776	7.66041	7.33273e-14	2.61323e-13	20.2655
GUSB	7.63623	21.8543	9.71542	7.70574e-21	4.30527e-20	36.1211
CD300A	7.83486	8.03207	9.19573	5.85739e-19	2.78709e-18	31.8391
RARA	7.93959	14.2648	8.90819	5.96755e-18	2.6502e-17	29.5462
RAB31	7.95651	16.0968	8.03097	5.01952e-15	1.86563e-14	22.9045
CTSW	8.00247	8.15145	7.30867	8.51597e-13	2.7014e-12	17.8558
PTPRC	8.03708	10.0465	7.714	5.00665e-14	1.79164e-13	20.6408
C4B	8.16554	10.6902	6.98633	7.42413e-12	2.24017e-11	15.7312
OPTN	8.43841	32.1368	7.47056	2.78635e-13	9.31651e-13	18.9532
LRP1	8.51273	17.3174	6.78099	2.82952e-11	8.25039e-11	14.4203
TCIRG1	8.5153	12.2758	8.76765	1.81895e-17	7.64665e-17	28.446
C4A	8.58837	11.2272	7.31482	8.16505e-13	2.59961e-12	17.8971
IL4R	8.74755	12.5963	13.0382	1.92099e-34	2.64061e-33	67.1857
AP3S1	8.88559	16.3473	10.5865	3.73405e-24	2.74042e-23	43.6774
PRF1	9.11627	9.71766	9.3887	1.19685e-19	5.95675e-19	33.4086
RALB	9.13169	40.5927	5.61896	2.92618e-08	6.53111e-08	7.64931
TNFAIP3	9.2342	14.3013	9.07406	1.57455e-18	7.29176e-18	30.8621
STAT2	9.42731	17.8373	8.30938	6.27347e-16	2.48074e-15	24.9534
IL2RG	10.1175	12.7392	6.61142	8.33288e-11	2.35058e-10	13.3631
STAT6	10.1568	35.7882	8.45381	2.08777e-16	8.48831e-16	26.0382
AKR1C3	10.2225	25.7648	5.31383	1.50822e-07	3.20127e-07	6.05999
SPON2	10.2668	13.5674	4.38488	1.36732e-05	2.46175e-05	1.72544
TRADD	10.439	15.1052	15.078	6.97308e-44	1.54838e-42	88.7959
TLR3	10.4789	14.7818	9.63986	1.46178e-20	8.01203e-20	35.4877
SLC38A1	10.7256	30.6414	4.89474	1.26237e-06	2.47894e-06	4.00941
ERBB3	10.8804	24.3059	5.87318	7.03626e-09	1.64243e-08	9.03443
TRIM22	11.2143	16.7636	9.65319	1.30604e-20	7.20404e-20	35.5992
BAX	11.6468	18.8903	12.832	1.57513e-33	2.13135e-32	65.0954
CD44	11.724	17.7456	3.54438	0.000423733	0.000672074	-1.52115
CORO1A	12.0832	13.3607	9.62507	1.65638e-20	8.96514e-20	35.3641
FKBP8	12.2436	85.9828	3.31482	0.000971527	0.00149439	-2.29331
DYSF	12.6274	17.9489	9.5754	2.51718e-20	1.33735e-19	34.9502
CD36	12.8836	14.9249	7.34782	6.5113e-13	2.08844e-12	18.1193
ADPRHL2	13.0694	27.4192	10.5985	3.3504e-24	2.523e-23	43.7848
CD2	13.2421	13.4975	7.6085	1.05911e-13	3.72842e-13	19.9039
CHMP2A	13.4364	58.8352	4.98804	7.9685e-07	1.5937e-06	4.4525
SQSTM1	13.4822	40.3664	6.072	2.22464e-09	5.41163e-09	10.1557
BCAP31	13.9902	92.5093	3.83985	0.000136	0.000227366	-0.454444
DNASE2	14.0082	34.0511	8.68674	3.43452e-17	1.43686e-16	27.8186
RAC1	14.1964	97.496	5.09393	4.68489e-07	9.61401e-07	4.96473
CORO1C	14.2283	25.4105	11.6079	2.79429e-28	2.78144e-27	53.0967
F2R	14.6281	30.6431	5.67619	2.13295e-08	4.79774e-08	7.95633
PPT1	14.7324	61.1349	6.16683	1.27001e-09	3.1245e-09	10.7023
PPIA	15.1139	69.2189	6.42759	2.61955e-10	6.89524e-10	12.2433
CTSL	15.2792	92.2076	3.32969	0.000921969	0.00142069	-2.24479
DPP4	15.3894	40.7795	3.55549	0.000406578	0.000646048	-1.48253
HK2	15.4629	15.227	11.4283	1.54693e-27	1.41014e-26	51.3991
CYBB	15.4927	19.6125	6.47857	1.91183e-10	5.12583e-10	12.5511
IFNGR1	16.0193	39.1965	8.83175	1.09587e-17	4.69813e-17	28.9462
AIF1	16.2265	28.8928	7.15347	2.43957e-12	7.5184e-12	16.8227
LMNA	16.3314	45.327	4.50957	7.79517e-06	1.42719e-05	2.26236
TSPO	16.6739	46.7147	5.15138	3.49799e-07	7.24703e-07	5.24677
AXL	16.7401	22.9692	8.77387	1.73184e-17	7.31596e-17	28.4944
GM2A	17.1369	26.0908	9.72435	7.14202e-21	4.01623e-20	36.1962
GSN	17.3804	54.9046	4.72369	2.87838e-06	5.55162e-06	3.21712
ITGB1	17.505	74.1184	3.87622	0.000117621	0.000197403	-0.31753
SNX3	17.7908	99.4489	4.56864	5.94539e-06	1.10725e-05	2.52162
RBCK1	17.806	30.0025	7.19695	1.81997e-12	5.6289e-12	17.1102
TNFRSF12A	19.0675	47.7967	3.62044	0.000318586	0.000512817	-1.25435
PDGFRB	19.2917	36.65	6.26107	7.22386e-10	1.83456e-09	11.2527
ITGB2	19.6605	21.9	10.5974	3.38403e-24	2.52635e-23	43.7749
PHB2	19.7963	71.1734	6.51916	1.4856e-10	4.07129e-10	12.7977
PLK2	19.9647	23.0266	11.7606	6.4449e-29	6.64439e-28	54.5522
TOMM7	20.6006	81.8652	5.41272	8.94044e-08	1.94533e-07	6.56626
VDAC1	20.7017	97.3166	4.99561	7.67403e-07	1.54193e-06	4.48879
BIRC3	20.7872	23.4725	7.55243	1.57198e-13	5.34309e-13	19.5157
TNFRSF1A	21.1847	41.0617	12.4632	6.48024e-32	7.9748e-31	61.4038
IFNGR2	21.2692	37.1872	13.9129	2.0894e-38	3.61884e-37	76.2555
ITGA5	21.7484	26.8128	10.1291	2.17464e-22	1.38473e-21	39.6518
HAVCR1	21.9429	25.3604	5.84537	8.24463e-09	1.90905e-08	8.88025
TREM2	22.047	20.8542	9.96223	9.2838e-22	5.54467e-21	38.2151
CYBA	23.3499	37.9795	7.81529	2.41981e-14	8.76802e-14	21.3561
CD93	23.9583	42.4193	6.6797	5.4085e-11	1.54071e-10	13.786
KDR	24.4537	40.1913	6.65399	6.36728e-11	1.80441e-10	13.6263
LIPA	25.125	41.9514	7.39208	4.80084e-13	1.55132e-12	18.4186
MET	25.4724	43.2344	7.20129	1.76731e-12	5.48563e-12	17.139
ANXA1	25.5469	39.6102	9.03081	2.23266e-18	1.02845e-17	30.5172
PCBP1	25.7891	117.147	4.95267	9.49536e-07	1.87739e-06	4.2836
CDKN1A	25.9485	68.989	4.51821	7.4936e-06	1.3778e-05	2.30011
TAP1	28.0921	34.6008	11.0693	4.4927e-26	3.81439e-25	48.0583
MIF	28.2078	48.1162	4.98049	8.27294e-07	1.64698e-06	4.41637
SIRPA	29.7088	41.7035	12.1319	1.72863e-30	2.02296e-29	58.1436
BNIP3L	30.5218	61.4969	8.63867	4.99978e-17	2.08164e-16	27.4481
CTSS	30.7445	37.9623	8.62313	5.64287e-17	2.33815e-16	27.3287
TNFSF10	31.8278	80.0348	4.54083	6.75649e-06	1.25561e-05	2.39919
SCARB1	32.1781	30.8302	10.0164	5.80691e-22	3.55353e-21	38.6795
TPP1	35.4047	78.3937	8.90565	6.08977e-18	2.69068e-17	29.5262
PEA15	35.7793	95.501	9.15184	8.37731e-19	3.9428e-18	31.4855
BNIP3	36.0228	50.0451	10.7477	8.6604e-25	6.69635e-24	45.1254
SLC39A14	36.0237	47.1062	6.10898	1.78936e-09	4.37737e-09	10.368
GPX4	38.5747	126.53	4.62273	4.62699e-06	8.78721e-06	2.7618
TGM2	39.1608	62.9544	5.68801	1.99746e-08	4.51644e-08	8.02008
ENO2	42.449	42.7206	11.2567	7.81113e-27	6.83277e-26	49.7931
FCER1G	43.9743	47.9516	10.0066	6.32273e-22	3.82901e-21	38.5953
CD14	44.1323	57.7285	8.07238	3.69707e-15	1.41667e-14	23.2057
LMAN2	45.7778	91.9495	9.17616	6.87182e-19	3.25191e-18	31.6813
PECAM1	53.0328	85.1241	8.86457	8.4461e-18	3.67554e-17	29.2033
CAV1	53.21	61.6244	11.2878	5.83299e-27	5.15446e-26	50.0827
KRT18	53.3805	128.773	3.65056	0.000284167	0.000459979	-1.14722
LGALS3	58.2542	91.7853	3.93682	9.21064e-05	0.0001564	-0.0866322
CP	61.8322	59.8034	5.18577	2.93271e-07	6.1346e-07	5.41703
GPX1	66.9984	151.419	5.27341	1.86326e-07	3.92599e-07	5.85549
HSPB8	67.6681	78.9083	11.3932	2.15704e-27	1.94583e-26	51.0693
TYROBP	81.2904	86.9849	10.6466	2.16959e-24	1.66271e-23	44.2153
LAPTM5	84.3171	91.8066	11.0548	5.14378e-26	4.28319e-25	47.9242
CALR	86.8476	368.055	5.41056	9.04424e-08	1.96299e-07	6.55508
CTSZ	96.0431	154.513	9.23637	4.20099e-19	2.00998e-18	32.1675
HMOX1	103.742	116.368	10.3844	2.28363e-23	1.54502e-22	41.8835
HSPB1	124.554	290.551	4.60874	4.93807e-06	9.31671e-06	2.69944
FTH1	130.377	284.406	8.08537	3.35794e-15	1.29821e-14	23.3004
CA9	133.83	120.277	13.8257	5.26273e-38	8.76447e-37	75.3372
CTSD	134.65	477.029	3.7141	0.000222681	0.000364539	-0.918421
CD63	137.548	290.38	9.95913	9.53623e-22	5.65642e-21	38.1886
CCND1	146.867	165.853	10.3679	2.64348e-23	1.77462e-22	41.7386
RACK1	154.459	255.84	11.7463	7.3983e-29	7.53757e-28	54.4153
RHOB	164.442	334.512	5.48661	6.01659e-08	1.32579e-07	6.95006
IFITM3	165.645	362.965	8.05185	4.30269e-15	1.63427e-14	23.0563
C3	213.163	211.001	7.65628	7.55135e-14	2.68011e-13	20.2366
TIMP1	218.464	266.007	5.68187	2.06669e-08	4.66082e-08	7.98698
BGN	224.217	402.516	5.45427	7.1594e-08	1.56963e-07	6.7815
