# Supplementary material for: Assessing the role of programmed cell death signatures and related gene TOP2A in progression and prognostic prediction of clear cell renal cell carcinoma
Source: Cancer Cell Int. 2024 May 10;24:164. doi: 10.1186/s12935-024-03346-w (PMC11084013; doi:10.1186/s12935-024-03346-w)
Supplement: Supplementary file 3 — Supplementary Material 3 [file 12935_2024_3346_MOESM3_ESM.xls]

## Sheet: TCGA Cox 分析
Tag	HR	Lower	Upper	Likelihood	logrank	Wald
TOP2A	1.08823	1.06595	1.11097	2.11221e-09	3.16512e-17	1.12857e-15
CDKN2A	1.07155	1.0489	1.09469	1.12213e-05	7.34848e-15	2.30754e-10
STAT2	1.04576	1.03348	1.05819	5.95652e-11	8.36358e-14	1.15058e-13
LIMK1	1.08137	1.05906	1.10415	1.77347e-08	1.66034e-13	1.92063e-13
TCIRG1	1.05061	1.03672	1.06469	2.37082e-10	2.02185e-13	3.62337e-13
BID	1.22635	1.16147	1.29486	1.25075e-10	4.10582e-13	1.87684e-13
CDC25B	1.02779	1.01942	1.03622	6.55746e-07	1.28043e-12	4.90334e-11
IDUA	1.1635	1.11421	1.21497	5.10935e-09	6.19254e-12	7.05173e-12
RBCK1	1.0158	1.01105	1.02057	5.65859e-08	1.83521e-11	5.59242e-11
CD44	1.00967	1.00657	1.01279	1.01485e-05	1.90639e-11	8.87176e-10
NCOA4	0.980289	0.974491	0.986122	2.10661e-11	3.76195e-11	4.8094e-11
SPATA18	0.908635	0.882432	0.935616	2.0971e-11	8.74554e-11	1.38561e-10
LRBA	0.786516	0.732232	0.844824	1.64923e-12	1.64441e-10	4.65985e-11
SLC11A1	1.19905	1.13261	1.26938	2.56291e-07	1.72344e-10	4.33136e-10
PRKAA2	0.848619	0.806957	0.892432	3.81729e-12	2.57061e-10	1.649e-10
TIMP1	1.00085	1.00058	1.00112	2.0543e-06	3.68932e-10	8.18502e-10
TIMP3	0.816506	0.764981	0.871501	3.37176e-12	7.38842e-10	1.0904e-09
HGS	1.19883	1.13254	1.269	1.02062e-08	1.00234e-09	4.14418e-10
CASP4	1.13486	1.08967	1.18192	1.48892e-08	1.36216e-09	1.04712e-09
RETSAT	0.945058	0.927377	0.963076	2.26366e-10	3.72861e-09	4.50632e-09
JAK3	1.09334	1.061	1.12666	1.31659e-07	3.86264e-09	5.70134e-09
IL15RA	1.11529	1.07552	1.15652	1.72259e-07	4.01941e-09	3.85604e-09
SNX30	0.813366	0.758511	0.872187	1.27336e-10	6.77005e-09	6.68629e-09
BCL2	0.935919	0.914641	0.957692	2.28866e-09	1.39608e-08	1.65891e-08
IRF9	1.25251	1.15792	1.35483	2.53642e-07	1.45731e-08	1.91231e-08
UNC13D	1.09853	1.06077	1.13763	0.000138481	1.98816e-08	1.39978e-07
CDK2	1.16371	1.1043	1.22633	1.0551e-06	2.13331e-08	1.4275e-08
TMEM59	0.950008	0.933234	0.967083	1.43547e-08	2.23087e-08	1.67615e-08
PCBP1	0.989677	0.986102	0.993266	1.68052e-08	2.67367e-08	1.91801e-08
PRKCE	0.558642	0.458614	0.680488	2.46642e-10	3.11462e-08	7.29531e-09
SPHK1	1.0846	1.05199	1.11822	5.62046e-05	3.36955e-08	1.84864e-07
CHMP3	0.889577	0.8532	0.927505	4.49794e-08	3.66512e-08	3.95812e-08
KDR	0.9826	0.976459	0.988778	1.76604e-09	3.94778e-08	4.05288e-08
PLA2G6	1.17144	1.10678	1.23987	1.99668e-06	5.66037e-08	4.6963e-08
APP	0.994746	0.992887	0.996609	1.09777e-08	6.68552e-08	3.40382e-08
RALB	0.970858	0.960283	0.981549	1.22849e-07	1.29906e-07	1.20326e-07
MYBBP1A	1.13999	1.08701	1.19555	3.65848e-06	1.47984e-07	6.80145e-08
CNN2	1.02954	1.01855	1.04065	2.498e-06	1.62725e-07	1.05388e-07
RIPK2	1.06369	1.03895	1.08903	2.85903e-05	1.657e-07	2.73014e-07
SPTLC1	0.924277	0.897291	0.952074	2.01992e-07	1.8373e-07	1.90407e-07
HMGB2	1.03999	1.02528	1.05491	3.31988e-06	2.04408e-07	6.89183e-08
CDK16	1.04289	1.02567	1.0604	8.04556e-05	4.65717e-07	7.63059e-07
GNA15	1.15914	1.10015	1.22131	1.2006e-05	4.70591e-07	3.00734e-08
KIF1B	0.782274	0.710643	0.861125	1.78934e-07	4.89674e-07	5.40323e-07
MOAP1	0.947607	0.927667	0.967976	2.22955e-07	6.40424e-07	7.06251e-07
EPM2A	0.438149	0.316148	0.607231	2.1104e-07	7.45082e-07	7.19975e-07
TGFBR3	0.849931	0.796886	0.906508	1.49359e-07	7.75945e-07	7.60595e-07
PIK3R4	0.837041	0.779905	0.898363	5.60848e-07	8.90156e-07	8.17275e-07
NCF4	1.0606	1.03616	1.08561	1.46523e-05	9.6861e-07	7.56402e-07
SHARPIN	1.04072	1.02432	1.05739	7.61634e-06	1.00349e-06	8.45792e-07
PECAM1	0.990889	0.987331	0.994459	1.66423e-07	1.11244e-06	6.11964e-07
F2RL1	0.96055	0.945375	0.97597	9.55794e-08	1.38398e-06	7.28877e-07
PIK3C2A	0.899009	0.861376	0.938287	2.9345e-07	1.78683e-06	1.06314e-06
DYSF	0.960184	0.944351	0.976282	2.57636e-07	1.92262e-06	1.67146e-06
RHOB	0.997966	0.997129	0.998803	1.8974e-07	2.08063e-06	1.96171e-06
STEAP3	1.01252	1.00716	1.01792	0.000159757	2.16647e-06	4.3357e-06
PIK3R3	0.924396	0.895174	0.954572	3.08102e-07	2.49464e-06	1.61338e-06
AP3B1	0.861992	0.811354	0.91579	8.72616e-07	2.59844e-06	1.52552e-06
DOCK1	0.909667	0.874481	0.946267	1.34617e-06	2.65257e-06	2.54969e-06
RAB14	0.956864	0.939581	0.974466	1.75998e-06	2.83605e-06	2.12424e-06
PYCARD	1.03244	1.01858	1.04648	3.29461e-05	3.00208e-06	3.64726e-06
CALR	1.00203	1.00117	1.00289	3.00409e-05	3.17052e-06	3.37714e-06
SPTAN1	0.946921	0.925517	0.96882	1.3774e-06	3.32983e-06	2.93203e-06
SNX4	0.939056	0.914729	0.96403	1.25499e-06	3.35019e-06	2.6603e-06
CLN5	0.780724	0.709122	0.859556	4.43134e-08	3.8382e-06	4.57047e-07
TRAF5	1.22478	1.12317	1.33558	2.21633e-05	4.0927e-06	4.46226e-06
APPL1	0.864312	0.813819	0.917936	6.00608e-07	4.14862e-06	2.05423e-06
CHMP5	0.962471	0.94849	0.976657	7.24431e-08	4.28277e-06	2.99551e-07
PRKD1	0.827028	0.762326	0.897221	1.27237e-06	4.72777e-06	4.89475e-06
FCGR1A	1.10405	1.05825	1.15184	4.30487e-05	5.22998e-06	4.67451e-06
E2F1	1.15314	1.08497	1.22559	7.26254e-05	5.67156e-06	4.57886e-06
DFFA	0.8061	0.734774	0.884349	4.11781e-06	5.86561e-06	5.11374e-06
ISG20	1.17775	1.09657	1.26493	7.86824e-05	6.39081e-06	7.12004e-06
ACBD5	0.915569	0.881856	0.950571	1.68155e-06	6.49685e-06	4.06183e-06
MUL1	0.934912	0.908168	0.962443	2.73491e-06	6.61502e-06	5.48972e-06
VAV3	0.927118	0.897322	0.957903	1.41122e-06	7.71337e-06	5.61258e-06
LUM	1.00307	1.00167	1.00447	0.000735238	1.00189e-05	1.65078e-05
RHOT2	1.0643	1.03511	1.09431	2.97368e-05	1.09705e-05	1.12123e-05
FBXL4	0.78696	0.708158	0.874531	3.83604e-06	1.10704e-05	8.57075e-06
CREBBP	0.857448	0.800577	0.918359	8.57297e-06	1.11451e-05	1.12171e-05
ADORA1	1.11335	1.06184	1.16736	0.000174406	1.15691e-05	8.88336e-06
ELMO2	1.18329	1.09762	1.27565	3.37673e-05	1.33548e-05	1.13773e-05
TRAF2	1.13528	1.07272	1.2015	4.8809e-05	1.44498e-05	1.14857e-05
NFKB1	0.915762	0.880402	0.952543	9.21991e-06	1.46296e-05	1.18732e-05
HYAL1	0.924365	0.894824	0.954882	2.79388e-07	1.49044e-05	2.07572e-06
TLR3	0.959674	0.941938	0.977743	8.33891e-06	1.6452e-05	1.52596e-05
GZMB	1.04273	1.02285	1.063	0.000553348	1.75488e-05	2.03936e-05
ENTPD4	1.16234	1.08578	1.24429	7.84848e-05	1.78515e-05	1.50796e-05
PTRH2	1.29646	1.15219	1.45879	0.000102533	1.99039e-05	1.60659e-05
OGT	1.0327	1.01761	1.04801	6.97257e-05	1.99434e-05	1.82637e-05
CASP3	1.10465	1.05629	1.15523	7.85838e-05	2.04879e-05	1.31455e-05
FCER1G	1.00767	1.00414	1.01122	8.722e-05	2.33416e-05	2.01589e-05
RHOA	0.99186	0.98812	0.995615	1.68714e-05	2.35666e-05	2.24231e-05
TYK2	1.08918	1.04677	1.1333	3.75165e-05	2.42881e-05	2.48503e-05
TNFRSF1A	1.02142	1.01158	1.03136	5.61637e-05	2.44522e-05	1.7912e-05
WDR45	1.07368	1.04024	1.1082	0.000211166	2.67936e-05	1.06296e-05
ENO2	1.0087	1.00467	1.01275	0.000113212	2.92015e-05	2.25269e-05
VPS13D	0.754111	0.664849	0.855358	1.58064e-06	3.00519e-05	1.13013e-05
HMGCR	0.811167	0.743413	0.885095	3.07467e-07	3.49931e-05	2.56644e-06
PLCB2	1.11063	1.05629	1.16777	0.000118096	3.64198e-05	4.14175e-05
CDC42SE2	0.964561	0.948331	0.981069	1.41427e-05	3.64771e-05	3.08067e-05
ERBB2	0.942727	0.916756	0.969434	9.75933e-06	4.20099e-05	3.50387e-05
DPP4	0.987699	0.981896	0.993537	8.95106e-06	4.63e-05	3.8479e-05
TSPO	1.00912	1.00469	1.01356	0.00024253	4.70586e-05	5.17161e-05
SH3BP4	0.933326	0.904426	0.96315	2.17136e-06	4.71743e-05	1.71193e-05
SNX7	0.954308	0.933109	0.975988	3.54798e-05	5.01371e-05	4.49335e-05
AP1G1	0.909943	0.869423	0.952351	3.76264e-05	5.05028e-05	4.8948e-05
CHMP4C	0.895116	0.848431	0.944369	3.02276e-05	5.07437e-05	5.02712e-05
CASP9	1.2354	1.11844	1.36458	0.000615547	5.51974e-05	3.10032e-05
LYAR	1.17914	1.09207	1.27316	0.000217647	5.86361e-05	2.5525e-05
LRRK2	0.957207	0.937166	0.977677	1.84723e-05	5.88934e-05	5.09578e-05
FBXO7	0.90864	0.868244	0.950916	2.14534e-05	5.98898e-05	3.64261e-05
SORL1	0.923776	0.890422	0.95838	8.14461e-07	5.99495e-05	2.38225e-05
DLAT	0.903901	0.863636	0.946044	1.3805e-06	6.45792e-05	1.38893e-05
CALCOCO2	0.932819	0.901244	0.965501	8.15601e-05	7.67831e-05	7.55063e-05
CD68	1.08768	1.04223	1.13511	0.00174499	8.1986e-05	0.000113897
FZD5	0.906119	0.862795	0.951619	2.06262e-05	8.8327e-05	8.01972e-05
CDC42	0.979636	0.96958	0.989796	7.9482e-05	0.000106014	9.29326e-05
CCND1	0.996978	0.995457	0.998501	3.31675e-05	0.000106266	0.000102091
GGA3	1.17965	1.08432	1.28337	0.000180454	0.000126427	0.000121564
GAB2	0.87762	0.823091	0.935762	1.69871e-05	0.000131175	6.64686e-05
FDX1	0.870707	0.812551	0.933024	2.5738e-05	0.000135366	8.65375e-05
PLEKHF1	1.12509	1.05881	1.19552	0.000678321	0.000147565	0.00014195
BCL2L2	0.941835	0.912778	0.971818	0.000102001	0.00016731	0.000178376
SNX18	0.894215	0.845113	0.946169	4.3922e-05	0.000191572	0.000104329
CD14	1.00498	1.0024	1.00757	0.000841069	0.000195451	0.000154504
SPG11	0.879048	0.821474	0.940658	0.000153667	0.000212605	0.000191479
DNAJA1	0.984438	0.97627	0.992674	0.000134533	0.000237165	0.000224596
ULK3	1.03963	1.01832	1.06139	0.000599362	0.000244196	0.00023566
GADD45A	0.977161	0.965489	0.988975	1.84164e-05	0.000250163	0.000164493
RAB11FIP2	0.866874	0.804057	0.9346	0.000121919	0.000250312	0.000197456
ASAH1	0.986163	0.979759	0.992608	4.42328e-06	0.000258813	2.76592e-05
GCC2	0.850789	0.780681	0.927193	0.000103564	0.000264442	0.000230686
PRKAA1	0.937235	0.906062	0.969481	0.000116002	0.000294333	0.000172789
GALNS	1.12372	1.05456	1.19741	0.00114757	0.00029658	0.000319214
FCGR2B	1.1809	1.0791	1.29229	0.000855092	0.000296998	0.000300079
IFITM3	1.00142	1.00066	1.00219	0.000643881	0.000301168	0.000280288
STAT4	1.31816	1.13463	1.53138	0.000897208	0.000347345	0.000304892
RAC3	1.07676	1.03306	1.12231	0.00262131	0.000349713	0.000467844
CD164	0.981873	0.972458	0.991379	0.000119165	0.000372098	0.000198104
MARCO	1.02883	1.01231	1.04563	0.00389842	0.000410749	0.000579425
PGAM5	1.08879	1.03872	1.14128	0.00110513	0.000422013	0.00039831
AXL	1.01555	1.00688	1.0243	0.00102936	0.000437941	0.000418512
TLR2	1.04998	1.02201	1.07871	0.00109059	0.000446396	0.00039891
PRKN	0.884026	0.825528	0.946671	8.42438e-05	0.000470387	0.000417336
TFDP1	0.937146	0.903335	0.972222	0.000523262	0.000531501	0.000535003
ULK1	1.05194	1.02201	1.08275	0.00152145	0.00057407	0.000585558
MFN2	0.956694	0.932711	0.981292	0.000504445	0.000663868	0.000631024
SH3GLB1	0.958063	0.935051	0.981642	0.000502142	0.000705111	0.000553004
BNIP3	0.989757	0.983844	0.995705	0.000538168	0.000731738	0.00075739
BNIP3L	0.989811	0.983994	0.995663	0.000548776	0.000733132	0.000661041
SLC25A4	0.922936	0.888764	0.958422	6.32543e-07	0.00076068	3.09883e-05
CTSZ	1.00256	1.00106	1.00406	0.00151617	0.000788325	0.0008205
ATF6	0.917567	0.872489	0.964975	0.000735622	0.000814312	0.000816582
LGALS9	1.04207	1.01708	1.06767	0.00158325	0.000856544	0.000876077
RNF152	0.919301	0.886279	0.953554	1.07965e-07	0.000901581	6.54402e-06
ACSL1	0.988401	0.981772	0.995074	0.000229141	0.000905577	0.00067805
STXBP2	1.08522	1.03402	1.13895	0.00145279	0.000921915	0.000910987
ERBB3	0.982308	0.972016	0.99271	0.000570257	0.000922502	0.000895431
CTSF	0.980703	0.970328	0.991189	8.58643e-05	0.000926763	0.000329471
MAPK3	0.960607	0.938037	0.983719	0.000902986	0.000936927	0.000922659
FDFT1	0.923435	0.882856	0.965879	0.000238211	0.000980238	0.00051255
SPTLC2	0.93981	0.906196	0.97467	0.000390844	0.00101383	0.000836002
GSN	0.990082	0.984202	0.995997	0.000583981	0.00109206	0.00103931
CD93	0.989712	0.983627	0.995835	0.000424769	0.00110401	0.00101566
FYCO1	0.882866	0.820614	0.94984	0.000159183	0.00126248	0.000839708
ITGA2	0.92095	0.876275	0.967903	0.000561967	0.00133967	0.00117113
HUWE1	0.953964	0.926917	0.981801	0.00112293	0.00135937	0.0013201
TXNIP	0.997755	0.996389	0.999122	0.00090811	0.00141937	0.00129371
HSPA8	0.996387	0.994174	0.998606	0.00110217	0.00146839	0.00142589
CHUK	0.8104	0.712753	0.921423	0.000911908	0.0014757	0.00133094
SPON2	1.00999	1.00376	1.01626	0.00539402	0.00152864	0.00163321
CYBA	1.00702	1.00261	1.01144	0.00403825	0.0017298	0.00177707
PIK3CB	0.935892	0.8977	0.975708	0.00126891	0.00189629	0.00182814
GSDMD	1.02803	1.01044	1.04594	0.00412644	0.00194218	0.00169822
IFNGR2	1.01694	1.0062	1.02779	0.00240369	0.00196436	0.00192832
SH3BP1	1.17299	1.05876	1.29954	0.00348126	0.00218704	0.00227135
IFNAR2	1.10542	1.03737	1.17793	0.0037057	0.00237861	0.00198958
CAMKK2	1.09055	1.03209	1.15232	0.00342166	0.00243504	0.00204432
CHMP2B	0.940003	0.903605	0.977867	0.00141193	0.00246076	0.00213515
IGF2R	0.96337	0.940221	0.987089	0.00213299	0.00264896	0.00263725
DLD	0.964218	0.941873	0.987094	0.000877371	0.00278512	0.00232077
HSPB1	1.00075	1.00025	1.00124	0.00733399	0.00292535	0.0030025
LAT2	1.09906	1.03262	1.16978	0.00431423	0.00297183	0.00299058
SIRPG	1.07307	1.02394	1.12457	0.0058221	0.00300142	0.00318679
BCR	0.864058	0.785081	0.95098	0.00186797	0.0030916	0.00281068
CD38	1.09974	1.03174	1.17223	0.00835939	0.00317182	0.00350799
CLTC	0.980773	0.968189	0.99352	0.00284696	0.00326288	0.00321151
CSK	1.04587	1.01513	1.07754	0.00507468	0.0033804	0.0032123
PIP5K1A	1.07674	1.02505	1.13104	0.00512919	0.0033935	0.0032223
FYN	0.948587	0.915698	0.982656	0.00281627	0.00345968	0.00337057
CDKN1B	0.974399	0.957658	0.991433	0.00292807	0.00356302	0.00335615
SCOC	0.915287	0.868355	0.964755	6.60993e-05	0.00363052	0.000980705
TMEM106B	0.911064	0.859528	0.96569	0.00049989	0.0037569	0.00171805
PPT1	0.988331	0.980516	0.996208	0.00355679	0.00384334	0.00375736
VDAC1	0.992848	0.988022	0.997697	0.00291292	0.00398747	0.00388151
TLR4	0.94573	0.910502	0.98232	0.00279195	0.0040741	0.00396445
GABARAPL2	0.963353	0.940729	0.98652	0.000650576	0.00416367	0.00207496
PRNP	1.00937	1.00333	1.01544	0.0128591	0.00439873	0.00231287
FOXO1	0.912727	0.859434	0.969325	0.000771591	0.00463187	0.00293043
LIPA	0.98971	0.982727	0.996743	0.00216001	0.00474406	0.00419594
ZFYVE16	0.860736	0.777057	0.953426	0.00286017	0.00481349	0.00405363
IL2RG	1.01477	1.00436	1.02529	0.00832864	0.00514273	0.00533819
HAVCR1	0.990743	0.984222	0.997307	0.00304083	0.00559247	0.00577505
CCND2	1.02444	1.00734	1.04184	0.0131311	0.00584808	0.00493644
AIF1	1.00967	1.00278	1.01662	0.00928903	0.00602528	0.00589964
BAG3	0.972609	0.953692	0.991901	0.00342467	0.00625117	0.00558045
NTRK2	0.884064	0.809484	0.965517	0.00149739	0.00644193	0.00613722
LEF1	1.03542	1.00928	1.06223	0.0170971	0.00690961	0.0076173
NPRL3	1.08621	1.0234	1.15289	0.0099425	0.00698195	0.00651094
C2	1.0152	1.00411	1.02641	0.0141398	0.00709951	0.00712174
RAB7B	1.17877	1.04559	1.32891	0.0106364	0.00712665	0.00717054
AP3S1	1.03026	1.00827	1.05274	0.0109842	0.00742742	0.0067753
FKBP8	1.00624	1.00168	1.01082	0.0103139	0.00749194	0.00731421
BTG2	0.990989	0.984424	0.997597	0.00322206	0.00756294	0.0075988
BIRC3	1.00845	1.00221	1.01473	0.0124243	0.00781934	0.00789111
XIAP	0.900898	0.834836	0.972187	0.00550006	0.00790619	0.00723367
RAC1	1.00817	1.00213	1.01425	0.0104247	0.00793623	0.00794422
CAPN1	0.96072	0.933835	0.988379	0.00348245	0.00803832	0.00565464
CORO1A	1.017	1.00437	1.0298	0.0114581	0.00807883	0.00821548
SLC31A1	0.942402	0.901915	0.984706	0.00605738	0.00820258	0.00810018
LEPR	0.843649	0.744222	0.956361	0.00438691	0.00820478	0.00787518
AIFM1	0.984146	0.972748	0.995678	0.00374563	0.00909868	0.00717478
CDKN1A	0.994493	0.990387	0.998616	0.00398102	0.0092713	0.00889214
CLCN3	0.962539	0.935218	0.990658	0.0078433	0.00942637	0.0093533
LAPTM5	1.00289	1.00069	1.00509	0.0130496	0.00986001	0.00985794
ARSA	1.02671	1.00641	1.04742	0.0161483	0.0100414	0.00968722
SVIP	0.903539	0.838728	0.973357	0.00176099	0.0101515	0.00756152
PIM2	1.00645	1.00134	1.01159	0.03412	0.0103382	0.0132613
DCN	1.0121	1.00275	1.02154	0.0237091	0.0105214	0.0110899
FTH1	1.00133	1.00032	1.00234	0.0154264	0.0105791	0.0101367
TUB	0.914087	0.853315	0.979186	0.00697206	0.0107581	0.0104918
BMP2	0.950839	0.915741	0.987281	0.00440498	0.0109722	0.00861365
PEAR1	0.944785	0.904062	0.987343	0.00856438	0.0114735	0.0115173
GSK3B	0.916901	0.856979	0.981013	0.0100135	0.0119198	0.0118736
ANO6	0.982354	0.968927	0.995966	0.00828859	0.012389	0.0112249
BECN1	0.9081	0.841799	0.979622	0.014682	0.012604	0.0126945
ADGRE2	1.10875	1.02238	1.20242	0.0276244	0.0127401	0.0125958
NOTCH1	0.954922	0.920803	0.990304	0.0092729	0.0137375	0.0129609
SYTL4	1.15604	1.03066	1.29666	0.0192857	0.0139333	0.0133006
AP3S2	0.824485	0.707948	0.960205	0.0109954	0.0142125	0.0130555
PEX2	0.911365	0.850276	0.976843	0.00292717	0.0145673	0.0087463
PSEN1	0.910838	0.847428	0.978992	0.00796698	0.0149778	0.0111918
ANXA11	0.967246	0.941856	0.99332	0.0102545	0.0151123	0.0141364
ATP6AP1	0.979646	0.963643	0.995914	0.00811873	0.0157288	0.0143992
LAMP1	0.985572	0.974088	0.997192	0.0115935	0.016181	0.0150902
JMJD6	1.04453	1.00794	1.08244	0.0431435	0.0162186	0.0166201
GLA	1.03504	1.00625	1.06465	0.0228411	0.0166418	0.0167102
CSNK2A2	1.06074	1.0108	1.11314	0.023546	0.017466	0.0165394
MYO1G	1.07717	1.0126	1.14586	0.0327232	0.0188027	0.0184175
HMOX1	0.99754	0.995475	0.99961	0.0147455	0.0204187	0.0198675
TICAM1	0.966649	0.939248	0.994849	0.0188947	0.0208385	0.0207789
GBA	0.972152	0.949198	0.995661	0.0157339	0.0214119	0.0205221
THBS1	0.994693	0.990246	0.999161	0.0124859	0.0220528	0.0199724
ITGA5	1.009	1.00125	1.01682	0.0286995	0.0226656	0.0228335
TYRO3	1.1915	1.02254	1.38837	0.0506635	0.0226736	0.0247229
TRIM8	1.01479	1.00214	1.02761	0.0277186	0.0230051	0.0218243
CDC42SE1	1.0255	1.00347	1.04802	0.0262962	0.0234543	0.0230628
CD36	0.986258	0.974484	0.998174	0.0165317	0.0252762	0.0239281
CISD2	0.974543	0.952825	0.996757	0.0196394	0.0256541	0.0249324
IL2RB	1.03088	1.00361	1.05889	0.0334851	0.0259385	0.026165
FASLG	1.07614	1.00845	1.14837	0.0367895	0.0263011	0.0268354
NR1H3	1.04439	1.00517	1.08513	0.0336953	0.026721	0.0261362
C3	1.00064	1.00007	1.00121	0.0354822	0.0268366	0.0272288
CASP8	1.10076	1.00987	1.19982	0.0329522	0.0295433	0.0290056
IL4R	1.02815	1.00324	1.05368	0.0385257	0.029645	0.0265085
ETF1	0.981049	0.964054	0.998343	0.0279342	0.0317511	0.0318746
CASP2	1.12405	1.01024	1.25067	0.0336626	0.0320649	0.0317939
ATG12	1.10826	1.00887	1.21744	0.0405673	0.0333837	0.0320256
TP53	1.04127	1.00319	1.0808	0.035926	0.0338253	0.0333768
MTOR	0.880509	0.783303	0.989779	0.0288541	0.0339443	0.0329993
ATG13	1.0618	1.00469	1.12216	0.0375761	0.0339998	0.0335153
CD2	1.01012	1.00072	1.01961	0.0427034	0.0343595	0.0348077
DAPK1	0.957628	0.919928	0.996872	0.0321866	0.0347333	0.0346145
VAV1	1.06572	1.00438	1.13081	0.0418549	0.0353758	0.0353391
ABCA1	0.970976	0.944748	0.997932	0.0271307	0.0356134	0.0350198
AKR1C2	1.04919	1.00286	1.09766	0.0757895	0.0357003	0.0371663
EIF2AK1	1.02522	1.00171	1.04927	0.0419364	0.0360505	0.0353113
TYROBP	1.00211	1.00014	1.00409	0.0462191	0.0362512	0.0359439
PDHB	0.947697	0.90095	0.99687	0.0228092	0.0370975	0.0373932
DNM1L	1.05377	1.00306	1.10703	0.051892	0.0379732	0.0373816
ATG2B	0.869704	0.761973	0.992665	0.0372235	0.0383416	0.0385391
AP4M1	1.10646	1.00557	1.21747	0.046733	0.0384401	0.0380916
VDAC3	0.97693	0.955772	0.998556	0.0317618	0.0387384	0.03668
ORMDL3	1.03537	1.00182	1.07005	0.0458995	0.0387979	0.0386424
BIN2	1.05624	1.0027	1.11264	0.0455203	0.0390413	0.0392601
CAMK1D	0.899639	0.813807	0.994523	0.0329275	0.0395028	0.0387046
BAX	1.01965	1.00097	1.03869	0.0470591	0.0398424	0.0391833
HTRA2	0.926758	0.86196	0.996428	0.0412332	0.0401336	0.0397117
GNPTG	1.02069	1.00083	1.04094	0.048047	0.0412588	0.0411202
MYH14	0.943557	0.892045	0.998045	0.0290202	0.0417507	0.0425304
HCK	1.02861	1.00092	1.05707	0.0502058	0.0429136	0.042731
SREBF2	0.963331	0.929328	0.998578	0.0272717	0.0436019	0.0415939
CTSW	1.01396	1.00006	1.02805	0.0621474	0.0484874	0.0489688
GUSB	1.02284	1.00012	1.04607	0.0557404	0.0488267	0.0487826
VDAC2	0.977878	0.956578	0.999652	0.03869	0.0489047	0.0464857
ADPRHL2	1.01502	1.00008	1.03018	0.0520178	0.049075	0.0487212
LARP1	0.983008	0.966249	1.00006	0.04916	0.0508913	0.0507724
PLD2	1.07353	0.999943	1.15252	0.0521068	0.0512643	0.0501839
ATP6V0D1	0.958616	0.919261	0.999655	0.0339204	0.0522633	0.048145
TREM2	1.00689	0.999919	1.01391	0.0647323	0.0530077	0.0527356
CD300A	1.01756	0.999612	1.03582	0.0702583	0.0547526	0.0552147
GULP1	0.895876	0.803021	0.999468	0.020014	0.0547646	0.0488962
AKR1C1	0.956826	0.91481	1.00077	0.0320078	0.0554753	0.0540646
IER3	1.00241	0.999939	1.00488	0.0761302	0.0563504	0.0559047
KRT18	1.00067	0.999965	1.00138	0.11595	0.0572353	0.0625412
RIPK1	0.956505	0.913681	1.00134	0.0581674	0.0574691	0.0570653
SLC38A1	0.990579	0.980875	1.00038	0.0512941	0.0593343	0.0594882
ELMO1	0.937222	0.876154	1.00255	0.0540229	0.0600351	0.0592947
AP3M1	0.935233	0.872038	1.00301	0.0604391	0.0611084	0.0606766
IL13RA2	1.02581	0.997913	1.05448	0.12461	0.0614049	0.0700727
MFGE8	1.01094	0.999719	1.02229	0.085709	0.0618264	0.0560446
OPTN	0.985075	0.969649	1.00075	0.0614521	0.0618932	0.0618398
ITGAL	1.02203	0.998793	1.0458	0.0747226	0.0629948	0.063304
ARSB	0.965011	0.930572	1.00073	0.044194	0.0635464	0.0547502
BGN	1.00041	0.999977	1.00084	0.0752589	0.0638121	0.0635325
TRIM6	0.918929	0.840834	1.00428	0.0547856	0.0639613	0.0620713
CD69	1.05392	0.996749	1.11438	0.0759334	0.0649725	0.0649607
CAV1	1.00349	0.999762	1.00723	0.0742176	0.0666757	0.0665443
ATP6V0C	0.989374	0.977952	1.00093	0.0417705	0.0697245	0.0713847
COLEC11	1.01682	0.997836	1.03616	0.153622	0.0708837	0.0828019
ITGB1	0.995848	0.99134	1.00038	0.0683531	0.0722964	0.0722193
ARHGAP12	0.935815	0.872253	1.00401	0.050194	0.0723074	0.0645301
TRIM38	1.03513	0.996728	1.07501	0.0790613	0.0735897	0.0734445
FUNDC2	0.967613	0.933405	1.00307	0.0593808	0.0739413	0.0730077
PLPP4	1.05222	0.993924	1.11394	0.13388	0.0772951	0.0800517
CTSH	0.986558	0.972292	1.00103	0.0531631	0.078715	0.0685902
LRP1	1.0122	0.99859	1.02599	0.0907262	0.0791737	0.0791655
TP53INP1	1.01925	0.997827	1.04112	0.0968734	0.0791952	0.0785417
VAMP7	0.970922	0.939678	1.0032	0.068398	0.0803176	0.0770169
CASP1	1.03504	0.99583	1.0758	0.0834764	0.0804355	0.08048
ATP6V1H	0.964868	0.926651	1.00466	0.0444824	0.0818243	0.0828336
CDH1	0.989036	0.977181	1.00104	0.0488663	0.0836003	0.0731759
PIP4K2C	0.968732	0.934512	1.0042	0.0686762	0.0840978	0.0833993
SESN3	0.96066	0.918139	1.00515	0.0543725	0.0867235	0.0822964
BTG3	1.00983	0.998271	1.02152	0.166033	0.0870219	0.0958506
IRF1	1.01529	0.997595	1.03329	0.100501	0.0904229	0.0907449
GSR	0.98854	0.97544	1.00182	0.0770316	0.0904339	0.0903771
IDS	0.978834	0.954783	1.00349	0.0849056	0.0923519	0.0918924
ANXA3	0.953417	0.90152	1.0083	0.0717142	0.0935168	0.0948312
SAT2	1.01153	0.998055	1.02519	0.102773	0.0937474	0.0938395
RAB7A	0.994094	0.98717	1.00107	0.0947268	0.0975369	0.0966699
ATF3	0.994018	0.987005	1.00108	0.0730662	0.0984991	0.0967499
GADD45B	1.00259	0.999511	1.00567	0.118726	0.0989006	0.0993517
SPHK2	1.17829	0.970444	1.43066	0.11641	0.100262	0.0975255
PLK3	1.03739	0.992921	1.08386	0.115191	0.100712	0.100556
CD63	1.00088	0.999826	1.00193	0.128285	0.102928	0.101787
GCH1	1.05352	0.989503	1.12169	0.116991	0.103486	0.103091
PTPRJ	0.965635	0.926076	1.00688	0.077139	0.104955	0.101313
ACSL3	0.955682	0.904859	1.00936	0.091975	0.10557	0.103983
PPIA	1.00574	0.998765	1.01276	0.117755	0.107	0.107029
CHMP2A	1.00471	0.998978	1.01047	0.126544	0.108506	0.107478
TRIM21	0.975787	0.946628	1.00584	0.110314	0.113388	0.113298
TNFRSF12A	1.00203	0.999502	1.00457	0.14282	0.115385	0.115506
SLC25A5	0.998957	0.997621	1.00029	0.0567962	0.115586	0.126152
TPCN1	1.02931	0.992593	1.06738	0.124103	0.119272	0.119048
PIP4K2A	0.971111	0.935975	1.00757	0.115367	0.120576	0.118982
TSC2	1.06546	0.982856	1.15501	0.124378	0.123942	0.123565
GATA2	0.940915	0.871881	1.01541	0.0889178	0.124547	0.117228
SIRPA	1.00592	0.998346	1.01354	0.129881	0.12626	0.125898
SUMF1	0.955359	0.900553	1.0135	0.109864	0.129394	0.12976
GCSH	0.917118	0.82091	1.0246	0.107321	0.131274	0.125979
NOX4	0.975267	0.943941	1.00763	0.105651	0.133882	0.132703
TIMD4	0.971252	0.935838	1.00801	0.0737882	0.13594	0.123747
PIP4K2B	0.97355	0.939603	1.00872	0.141754	0.139047	0.138782
SLC11A2	1.05554	0.982773	1.1337	0.154177	0.139292	0.138029
EBP	1.01277	0.995782	1.03005	0.178809	0.142334	0.141469
MLKL	1.06067	0.980409	1.1475	0.144079	0.142359	0.142343
VAV2	0.968861	0.928732	1.01072	0.133304	0.143703	0.14273
ATP6V0D2	0.997726	0.994508	1.00095	0.0971925	0.151543	0.167121
RAB20	0.986287	0.967823	1.0051	0.147674	0.15216	0.152118
GGA2	0.977133	0.946686	1.00856	0.141001	0.152933	0.152067
ARL8B	0.981828	0.957277	1.00701	0.135411	0.156555	0.155795
SREBF1	1.01138	0.995657	1.02736	0.181294	0.157542	0.156886
BTK	1.07297	0.97307	1.18313	0.164564	0.157588	0.157809
TRIM5	0.946872	0.877597	1.02162	0.156914	0.159134	0.159047
GPX1	1.00071	0.999706	1.00172	0.199582	0.164692	0.165185
BCAP31	1.00303	0.998766	1.0073	0.19082	0.165658	0.164092
FCN3	0.988507	0.972394	1.00489	0.155871	0.167735	0.168022
FGR	1.02694	0.988748	1.06661	0.194898	0.171908	0.169209
MANBA	0.946012	0.87354	1.0245	0.167149	0.172304	0.172307
IRF8	0.97289	0.93435	1.01302	0.174514	0.182524	0.182624
RAB31	1.01198	0.99441	1.02986	0.19814	0.183996	0.182616
LETMD1	0.977075	0.944204	1.01109	0.168714	0.185299	0.184087
ATP6V0A4	0.997571	0.9938	1.00136	0.114302	0.186677	0.208112
EGR3	0.971763	0.93083	1.0145	0.160126	0.19094	0.19206
BCL2L11	0.955685	0.892881	1.02291	0.183875	0.191293	0.191232
FLCN	1.06427	0.968314	1.16975	0.200993	0.196112	0.196324
TRIM68	0.902703	0.773651	1.05328	0.172029	0.196878	0.193442
ITGB2	1.00631	0.996732	1.01597	0.205126	0.197294	0.197471
TAP1	1.00437	0.997708	1.01109	0.20874	0.198632	0.198928
FES	1.04727	0.975867	1.12389	0.206664	0.200179	0.199875
GABARAPL1	0.995856	0.989476	1.00228	0.139396	0.200365	0.205353
SUPT5H	1.02527	0.986808	1.06523	0.204216	0.201817	0.200805
CP	1.00076	0.999583	1.00193	0.237814	0.204822	0.206363
TGM2	1.00117	0.999346	1.003	0.246706	0.207645	0.208431
LYN	1.02593	0.985543	1.06798	0.217593	0.211678	0.211529
RAB5A	0.971238	0.927571	1.01696	0.199902	0.2159	0.213715
SYK	0.980652	0.950198	1.01208	0.213144	0.225519	0.224816
CAPN2	0.988844	0.971069	1.00695	0.20715	0.228186	0.22548
GM2A	0.992639	0.980841	1.00458	0.205253	0.22966	0.225867
PHB2	1.00319	0.997988	1.00842	0.250665	0.229857	0.229851
ACSL5	0.98309	0.955784	1.01118	0.22487	0.235208	0.235386
PDHA1	0.987076	0.966016	1.00859	0.205972	0.236481	0.237122
TOMM7	0.996973	0.991962	1.00201	0.224739	0.239146	0.238343
CTH	0.899142	0.755265	1.07043	0.20223	0.241826	0.232095
MTDH	0.988256	0.968586	1.00833	0.24469	0.249886	0.249448
TBK1	1.04723	0.967406	1.13363	0.271011	0.256231	0.253965
RELA	1.02389	0.982746	1.06675	0.259945	0.259572	0.259254
DNASE2	1.00618	0.995329	1.01716	0.271649	0.265138	0.265293
NCF2	1.01708	0.986574	1.04853	0.290136	0.276461	0.275726
FAS	0.982344	0.950939	1.01479	0.27443	0.282751	0.282578
MET	1.00275	0.997741	1.00778	0.300277	0.282901	0.282668
PLD4	0.948005	0.859915	1.04512	0.269351	0.28304	0.283241
HK2	1.00698	0.993941	1.02018	0.303789	0.295611	0.295692
PAFAH1B2	0.976742	0.934473	1.02092	0.290228	0.297754	0.297136
CORO1C	1.00798	0.993017	1.02317	0.303791	0.29814	0.297557
RARA	0.988701	0.967715	1.01014	0.286042	0.299892	0.299228
AP1S2	0.968895	0.911311	1.03012	0.299279	0.313976	0.312118
CLEC7A	1.02589	0.975759	1.0786	0.326322	0.317361	0.31733
GAA	1.00555	0.994647	1.01657	0.33336	0.320674	0.319709
AP1M2	0.988269	0.965421	1.01166	0.30156	0.3222	0.322783
F2R	0.996271	0.988829	1.00377	0.31828	0.329031	0.328731
CA9	0.998981	0.996926	1.00104	0.327593	0.331968	0.331826
GAS6	0.99503	0.984611	1.00556	0.328981	0.353838	0.353578
CTNS	1.04419	0.952924	1.1442	0.35724	0.354295	0.354098
PLAT	0.986387	0.958001	1.01561	0.344883	0.357824	0.357578
TRPM7	0.964342	0.890457	1.04436	0.35097	0.376829	0.371964
NCKAP1L	1.01874	0.977432	1.0618	0.385282	0.379252	0.379276
AP3D1	0.983859	0.948794	1.02022	0.380006	0.379569	0.379492
CYCS	0.996923	0.989908	1.00399	0.357107	0.390998	0.392346
HIF1A	1.00356	0.995416	1.01177	0.406433	0.393084	0.392702
TPP1	0.997667	0.99225	1.00311	0.395792	0.400826	0.400465
GNS	0.997296	0.991008	1.00362	0.389219	0.402568	0.401472
ATM	0.965639	0.889347	1.04848	0.39948	0.405243	0.40504
FOXF1	1.03446	0.954371	1.12128	0.419947	0.410238	0.409893
SLC39A14	1.00106	0.998453	1.00368	0.44093	0.424761	0.424907
FCN1	1.0244	0.965082	1.08736	0.440693	0.428496	0.428321
BMF	1.03022	0.957074	1.10895	0.441137	0.42935	0.428203
ATP13A2	1.02133	0.969217	1.07624	0.432178	0.429854	0.42963
DAP	0.996906	0.989205	1.00467	0.410204	0.433124	0.433582
CYBB	1.00333	0.994996	1.01173	0.443672	0.435092	0.434859
MYD88	1.01421	0.977788	1.05199	0.449631	0.449687	0.449573
CTSL	0.998167	0.993421	1.00294	0.443348	0.451168	0.450473
ENDOG	0.971893	0.901738	1.04751	0.448515	0.455746	0.455784
GPX3	1.00008	0.999869	1.00029	0.470307	0.460055	0.460049
SESN2	1.01459	0.974695	1.05612	0.487334	0.479305	0.479128
DOCK2	1.02406	0.958028	1.09464	0.489859	0.484504	0.484519
SNX3	0.998365	0.993718	1.00303	0.486633	0.49218	0.491935
FDXR	0.987438	0.952297	1.02388	0.48435	0.494412	0.494145
MADD	0.968662	0.883385	1.06217	0.499252	0.498335	0.498308
WEE1	0.980488	0.925287	1.03898	0.48716	0.505762	0.505091
SOD1	1.00152	0.996941	1.00612	0.521173	0.516008	0.515922
TLE1	0.984325	0.938355	1.03255	0.5083	0.517807	0.517349
ANXA1	1.00203	0.995895	1.0082	0.524694	0.517888	0.517562
TRIM22	0.99454	0.978003	1.01136	0.518409	0.522243	0.522207
PLK2	1.00332	0.993133	1.01361	0.528565	0.524432	0.524389
ATG16L1	1.00852	0.982328	1.03541	0.536042	0.527447	0.527444
ITGAM	1.00651	0.985995	1.02744	0.59022	0.530388	0.536988
MYO7A	1.02157	0.95413	1.09377	0.556934	0.541416	0.540297
IFNGR1	0.996485	0.985248	1.00785	0.539727	0.542996	0.542818
CTSV	1.02571	0.944235	1.1142	0.582745	0.543171	0.547793
MIF	1.00083	0.998084	1.00358	0.578405	0.554146	0.5541
DNM2	0.992053	0.965525	1.01931	0.560468	0.564101	0.563964
IRF2	1.01071	0.973355	1.0495	0.58168	0.579413	0.579314
CD300LF	1.02274	0.94381	1.10827	0.58725	0.583206	0.583206
STAT3	0.994621	0.975621	1.01399	0.583374	0.583685	0.583639
OLFM4	0.992623	0.965286	1.02073	0.52098	0.584059	0.603283
TNFAIP3	0.994872	0.976358	1.01374	0.587641	0.591691	0.591643
BCL2L10	0.968345	0.860337	1.08991	0.574763	0.593843	0.593973
CHMP6	0.987724	0.942763	1.03483	0.601789	0.603378	0.603303
C4B	1.00374	0.989084	1.01861	0.624543	0.619121	0.619113
H1F0	1.00135	0.996003	1.00672	0.62565	0.622252	0.62221
PPID	1.00947	0.972295	1.04806	0.632392	0.624049	0.622524
HSPB8	0.999239	0.996185	1.0023	0.622585	0.625855	0.625831
PEA15	0.99875	0.993736	1.00379	0.626072	0.626216	0.626195
TRADD	0.993638	0.967718	1.02025	0.635364	0.636069	0.63605
SQSTM1	0.997917	0.989227	1.00668	0.635761	0.640293	0.640217
RACK1	0.99968	0.998334	1.00103	0.637591	0.64209	0.641901
ELMO3	0.994831	0.973278	1.01686	0.640441	0.642894	0.642818
CFLAR	0.990965	0.953368	1.03005	0.644432	0.645579	0.64558
PTPRC	1.00401	0.986342	1.022	0.661341	0.658567	0.658585
BIK	1.02135	0.929074	1.12279	0.671766	0.661567	0.661909
LMNA	0.998843	0.993414	1.0043	0.669743	0.677475	0.677288
CYLD	0.985068	0.9176	1.0575	0.676308	0.677705	0.67769
PDGFRB	1.00121	0.995189	1.00726	0.69689	0.695308	0.695314
TUSC2	0.992265	0.954455	1.03157	0.687554	0.695319	0.695237
HDAC6	0.991319	0.948205	1.03639	0.69892	0.700778	0.700751
AKR1C3	0.998012	0.987779	1.00835	0.702876	0.705197	0.705152
ARHGAP25	0.989802	0.935647	1.04709	0.720575	0.721064	0.72106
CTSD	0.999919	0.999417	1.00042	0.748636	0.750801	0.750812
LGALS3	0.999823	0.998699	1.00095	0.751707	0.757537	0.757603
MAP6	0.960555	0.733192	1.25842	0.767689	0.770289	0.77027
MAP1LC3A	1.00276	0.984029	1.02184	0.778714	0.77459	0.774624
PRF1	1.00254	0.9852	1.02018	0.777272	0.776027	0.776035
HAX1	0.998348	0.986147	1.0107	0.789894	0.792199	0.792152
SLC3A2	0.99887	0.989625	1.0082	0.808588	0.8116	0.81159
SCARB1	0.999394	0.993733	1.00509	0.833159	0.834286	0.834273
CTSS	0.999461	0.994254	1.0047	0.839123	0.839704	0.839706
PIP5K1C	0.994673	0.941275	1.0511	0.849408	0.849526	0.849523
GLB1	0.998132	0.978734	1.01791	0.850611	0.851838	0.851844
TNFSF10	0.999767	0.997235	1.0023	0.856251	0.856946	0.856944
PARL	1.00154	0.982696	1.02074	0.874876	0.874031	0.87402
ITGB3	1.00429	0.950528	1.0611	0.879747	0.878698	0.878698
SMPD1	0.998521	0.978799	1.01864	0.883732	0.884403	0.884403
ACSL4	1.00161	0.978914	1.02483	0.89127	0.890549	0.890541
ATG4D	0.997137	0.953286	1.04301	0.900109	0.900556	0.900556
LMAN2	0.999799	0.996491	1.00312	0.904677	0.905616	0.905606
IL18	1.00083	0.986272	1.0156	0.912202	0.911569	0.911573
C4A	0.999154	0.982757	1.01583	0.919983	0.920187	0.920186
SYT7	0.997311	0.938875	1.05938	0.929774	0.930347	0.930353
GLS	0.999576	0.987998	1.01129	0.943046	0.943174	0.943174
MSR1	0.999511	0.97604	1.02355	0.967802	0.967827	0.967827
PPP3R1	0.999122	0.956956	1.04315	0.96815	0.968171	0.968171
ATG5	0.998941	0.931683	1.07106	0.976222	0.97624	0.97624
CD84	0.999257	0.951022	1.04994	0.976494	0.976505	0.976505
GPX4	0.999976	0.997884	1.00207	0.982407	0.982418	0.982418
P2RX7	1.00051	0.927453	1.07931	0.989551	0.98955	0.98955
STAT6	1.00006	0.985286	1.01506	0.993592	0.993592	0.993592

## Sheet: E-MTAB-1980
Tag	HR	Lower	Upper	Likelihood	logrank	Wald
CALR	15.5518	4.74406	50.9813	1.11798e-05	1.66389e-06	5.89615e-06
RNF152	0.665096	0.554208	0.798169	7.47942e-05	2.99752e-06	1.1733e-05
FBXO7	0.0340577	0.00774516	0.149761	5.00803e-06	3.95433e-06	7.72187e-06
HUWE1	15.5922	4.64569	52.3313	2.45575e-05	5.75424e-06	8.74071e-06
RIPK2	2.56452	1.66378	3.95292	0.000135634	7.60412e-06	1.98969e-05
RHOB	0.394269	0.255363	0.608734	3.46448e-05	1.07939e-05	2.67131e-05
SPATA18	0.607717	0.481261	0.767401	0.000721734	1.17393e-05	2.86285e-05
KDR	0.654681	0.534514	0.801865	0.000215627	1.37792e-05	4.23752e-05
PEAR1	0.651171	0.526308	0.805656	0.000341813	3.69434e-05	7.8313e-05
MOAP1	0.279689	0.151153	0.51753	5.19152e-05	4.56991e-05	4.95299e-05
TIMP3	0.643426	0.514404	0.80481	0.000210053	4.64673e-05	0.000112603
FCN3	0.662183	0.538635	0.814069	0.000244515	5.2268e-05	9.13848e-05
SH3GLB1	0.128577	0.0455074	0.363282	0.000410601	6.36647e-05	0.000108515
TOP2A	2.11419	1.48911	3.00165	7.39155e-05	6.79815e-05	2.8315e-05
SLC25A4	0.340247	0.201421	0.574756	0.00017701	7.98503e-05	5.56974e-05
TGFBR3	0.517448	0.366821	0.729926	0.000389268	9.83607e-05	0.000174422
FOXO1	0.3045	0.166476	0.556959	0.000188138	0.000105749	0.000113527
FYN	0.397384	0.245998	0.641931	0.000444162	0.000132678	0.000162232
PECAM1	0.559044	0.410868	0.760659	0.00101791	0.000140179	0.000214685
CDK2	4.34541	1.99209	9.47878	0.000593323	0.000159978	0.000222611
CD93	0.528662	0.377264	0.740816	0.000594861	0.000174342	0.000213339
E2F1	2.30428	1.50088	3.53774	0.000123617	0.000174582	0.000135472
PDGFRB	0.636068	0.497586	0.813091	0.000706687	0.000213996	0.000304303
BCL2	0.542112	0.387855	0.757721	0.000855809	0.00021411	0.000338457
STEAP3	1.5387	1.2051	1.96466	0.000273992	0.000258191	0.000547838
SORL1	0.471035	0.313817	0.707019	0.00186747	0.000396163	0.000279995
CDC25B	2.31577	1.4509	3.69618	0.00106566	0.00041071	0.000431318
ERBB3	0.617036	0.468455	0.812741	0.00278485	0.000415134	0.000592291
PIK3C2A	0.0990893	0.0268529	0.365647	0.000414569	0.000455247	0.000519988
CCND1	0.528569	0.364652	0.766171	0.00586403	0.000491881	0.00076213
GALNS	3.35096	1.72477	6.51039	0.00118164	0.000519125	0.000358918
RBCK1	2.18267	1.39584	3.41305	0.00185757	0.000522718	0.000621491
PRKAA2	0.424849	0.261981	0.688969	0.00133709	0.000566063	0.000519828
CORO1C	3.89914	1.76711	8.60349	0.00130745	0.000584914	0.000751779
TCIRG1	3.64135	1.73095	7.66019	0.000800092	0.000591035	0.000659256
VPS13D	0.421012	0.256206	0.69183	0.00231157	0.000629322	0.000640692
DPP4	0.563087	0.401331	0.79004	0.00209187	0.000639417	0.000887549
GABARAPL2	0.152408	0.0509446	0.45595	0.0016241	0.000731009	0.000766365
BID	5.64502	2.11393	15.0744	0.000251949	0.000774591	0.000553071
TMEM59	0.221373	0.0887799	0.551992	0.00288764	0.000931335	0.00121797
CHMP4C	0.574098	0.411297	0.80134	0.0083254	0.001032	0.00110787
MFGE8	0.490958	0.318839	0.75599	0.00129579	0.00112442	0.00123774
BTG2	0.401014	0.231614	0.694312	0.0011881	0.00112581	0.00110385
NOTCH1	0.493806	0.319883	0.762292	0.00297458	0.00117312	0.00144651
ERBB2	0.403527	0.229924	0.708207	0.0021812	0.00133906	0.00156605
GSN	0.419378	0.245847	0.715398	0.0015599	0.00135394	0.00142732
LIMK1	2.01882	1.30138	3.13179	0.0025172	0.00141331	0.00171386
OLFM4	1.29304	1.08705	1.53806	0.0155355	0.00144639	0.00369963
HGS	14.3564	2.71152	76.0111	0.0029135	0.00160315	0.00173029
CDC42SE2	0.266847	0.116206	0.612768	0.0013978	0.00161521	0.00184143
CALCOCO2	0.139249	0.0405816	0.477811	0.00199772	0.00184513	0.00172449
SLC11A1	1.68281	1.19807	2.36367	0.00498134	0.00202248	0.00267822
FOXF1	0.608877	0.44128	0.840127	0.00400404	0.00210985	0.00252349
CISD2	0.213361	0.0773546	0.588496	0.00274388	0.00261509	0.00284349
GPX3	0.671002	0.518126	0.868984	0.00527147	0.00278323	0.00249042
CTSF	0.681456	0.524921	0.884671	0.0094275	0.00293292	0.00397389
PCBP1	0.175179	0.0547314	0.560693	0.0039964	0.00304834	0.00333849
SVIP	0.251456	0.103367	0.611704	0.00363649	0.00309731	0.0023376
PGAM5	1.88155	1.23175	2.87414	0.00536968	0.00325756	0.00345297
ASAH1	0.370522	0.194234	0.70681	0.00520415	0.00338136	0.00258691
PRKD1	0.606108	0.433859	0.846741	0.0115238	0.00408019	0.00333329
GSK3B	4.27125	1.55098	11.7626	0.00487673	0.00449958	0.00496781
BCAP31	4.30617	1.56378	11.8579	0.00818235	0.00451389	0.00472702
C4B	0.620423	0.445189	0.864632	0.00953446	0.00464824	0.00481902
FDFT1	0.28811	0.120391	0.68948	0.00679699	0.00477084	0.00518811
EBP	3.28068	1.41767	7.59191	0.00673896	0.0049268	0.00551578
LRRK2	0.549826	0.360631	0.838277	0.00893715	0.00507435	0.00543975
CDKN1A	0.517997	0.329382	0.814619	0.00621579	0.00534467	0.00440552
CLN5	0.292822	0.123364	0.695052	0.00722152	0.00559455	0.00535675
LRP1	2.68261	1.33067	5.4081	0.00658407	0.0057027	0.00580499
SNX7	0.262679	0.0995109	0.693394	0.00814556	0.00630295	0.00694845
TLR3	0.63558	0.454867	0.888089	0.0152777	0.00634968	0.00792358
NFKB1	0.229501	0.0776582	0.678235	0.00863731	0.0065579	0.0077622
GAB2	0.357867	0.168592	0.759637	0.0131641	0.00770895	0.00745431
FKBP8	6.6268	1.61197	27.2427	0.011341	0.00809352	0.00874331
CDK16	3.82377	1.38363	10.5673	0.0139619	0.00840207	0.0097086
ITGB1	3.4166	1.35072	8.64214	0.011515	0.00864411	0.00946124
GAS6	0.592405	0.399577	0.878288	0.0126482	0.00886908	0.00916296
FDXR	0.384799	0.185497	0.798236	0.0109729	0.00931466	0.0103096
PDHB	0.292153	0.113626	0.751176	0.0080295	0.00996463	0.0106561
TIMP1	1.78001	1.16169	2.72743	0.0145123	0.010221	0.00808886
F2RL1	0.671904	0.494302	0.91332	0.0185686	0.0106237	0.0111211
OPTN	0.285664	0.108081	0.755029	0.0116862	0.0107641	0.0115168
IFNAR2	4.59801	1.4566	14.5144	0.00911682	0.0112394	0.00928897
TBK1	5.50439	1.44305	20.996	0.0143994	0.0117548	0.0125285
SH3BP4	0.565672	0.359513	0.890051	0.0167385	0.0129333	0.0137541
MYH14	3.5972	1.31687	9.82619	0.0214178	0.0131118	0.0125308
BCL2L11	2.91326	1.22948	6.90302	0.0191808	0.013999	0.0151271
ACSL4	2.48145	1.18782	5.18395	0.0226766	0.0144298	0.0156116
PLD4	0.723001	0.555061	0.941753	0.0236303	0.0145925	0.016175
GATA2	0.661006	0.4725	0.924716	0.021694	0.0161405	0.0156536
CNN2	1.91656	1.12165	3.27481	0.0162302	0.0170044	0.017314
PIK3R3	0.659874	0.46681	0.932784	0.0240148	0.017139	0.018574
GNA15	1.99847	1.13248	3.52669	0.0173165	0.0174667	0.0168823
DYSF	0.622142	0.417606	0.926857	0.0283797	0.017528	0.0196261
GAA	3.54188	1.2341	10.1652	0.0200217	0.018443	0.0187235
MAPK3	0.315065	0.11976	0.828872	0.0275773	0.0196468	0.0192699
GLA	2.85601	1.17023	6.97025	0.0235941	0.0202144	0.0211502
CASP8	2.7651	1.18394	6.45794	0.0212069	0.0206512	0.0187681
RAB14	0.452711	0.239956	0.854105	0.01873	0.0206705	0.0144102
CDKN1B	0.289414	0.0997903	0.839366	0.0210978	0.0218061	0.0224724
PLAT	0.693423	0.507364	0.947713	0.0243215	0.0227672	0.0216254
SPG11	0.229835	0.0642709	0.821899	0.0258229	0.0237463	0.0237191
TSC2	4.40587	1.21023	16.0396	0.0266023	0.0247084	0.024487
CD36	0.764555	0.60243	0.97031	0.0303175	0.0247152	0.0272561
ACSL1	0.573585	0.352042	0.934547	0.0278195	0.0256551	0.0256311
SHARPIN	4.52338	1.22148	16.751	0.0255625	0.0259332	0.023854
BECN1	3.80401	1.15312	12.5491	0.0426474	0.0266542	0.0282422
MSR1	1.87264	1.08568	3.23004	0.0231914	0.0270314	0.0240998
BCL2L2	0.485495	0.252765	0.932508	0.0319014	0.0275758	0.0300224
GADD45B	0.58743	0.363886	0.948303	0.026621	0.0278693	0.0294658
PEX2	0.56262	0.334872	0.94526	0.030473	0.0289259	0.0298091
CREBBP	0.40348	0.177326	0.91806	0.0370642	0.0295337	0.0304815
NTRK2	0.649306	0.437815	0.962961	0.0227464	0.0300594	0.0317407
TUB	0.754918	0.583952	0.975938	0.0349965	0.0301713	0.031884
MUL1	0.235101	0.0629229	0.878415	0.0306753	0.0318964	0.0313402
CTSV	1.43671	1.03346	1.9973	0.0398008	0.0319751	0.0311022
PIP4K2C	2.90884	1.08167	7.82248	0.0407006	0.0335131	0.034387
BCR	0.376416	0.152446	0.929436	0.0352933	0.0337638	0.0341208
AP3S1	2.53616	1.05167	6.1161	0.0388328	0.0358871	0.0382525
MADD	0.21329	0.0503645	0.903272	0.045665	0.0359251	0.0358958
MTOR	3.36959	1.08369	10.4773	0.0417604	0.0361278	0.0358325
MYBBP1A	2.7197	1.07469	6.88269	0.0356915	0.0362573	0.0346843
FUNDC2	0.497484	0.259552	0.953531	0.0375539	0.0364042	0.0354389
COLEC11	0.744023	0.564025	0.981464	0.0495762	0.0372983	0.0364062
SPHK1	2.10212	1.04334	4.23532	0.0459613	0.0385919	0.0376469
GNS	2.2855	1.03331	5.05513	0.0511436	0.0389121	0.0412648
FDX1	0.473669	0.232073	0.966775	0.0433364	0.0394545	0.0400932
IDS	2.42756	1.04565	5.63578	0.0438247	0.0408835	0.0390329
TYRO3	1.438	1.01467	2.03793	0.0674762	0.0410795	0.0411681
NCF4	1.74948	1.02581	2.98367	0.0418482	0.0418082	0.0400204
MARCO	1.21346	1.0065	1.46299	0.0414319	0.0422692	0.0425765
ITGB3	1.43449	1.00777	2.04189	0.0543527	0.0444407	0.0451854
GABARAPL1	0.408342	0.171267	0.973582	0.0342778	0.0454909	0.0433462
CTNS	1.5634	1.01124	2.41704	0.0602154	0.0458714	0.0444058
FES	0.534744	0.288505	0.991146	0.0534154	0.0466567	0.0467883
JAK3	1.88092	1.01978	3.46924	0.0360006	0.0467599	0.0431071
XIAP	3.71601	1.00537	13.735	0.0542141	0.0484748	0.0490695
HTRA2	0.275065	0.0759275	0.996484	0.0525267	0.0486347	0.0493765
TNFRSF12A	1.47354	0.999219	2.17303	0.0532904	0.0490992	0.0504628
HSPB1	1.94017	0.999359	3.76667	0.0598111	0.0494045	0.0502218
TXNIP	0.572501	0.330271	0.992391	0.0675011	0.0497635	0.0469025
EIF2AK1	2.54398	0.99385	6.51188	0.0545486	0.0504921	0.0515228
CYBA	2.31224	1.0042	5.32409	0.0544402	0.0509454	0.0488586
HMOX1	0.618126	0.383267	0.996903	0.0638456	0.0515622	0.0485318
ADORA1	1.26626	0.993214	1.61437	0.0553373	0.0538486	0.0567782
SLC38A1	1.71168	0.985384	2.9733	0.0540578	0.0552025	0.0564297
GLB1	2.19083	0.97187	4.93864	0.0661995	0.056642	0.0586028
TSPO	2.81457	0.964279	8.21524	0.0576863	0.0571909	0.0583035
BAG3	0.396557	0.161189	0.975607	0.0300848	0.0574339	0.0440379
EGR3	0.778968	0.596492	1.01727	0.0501615	0.0606874	0.066616
RALB	0.267121	0.0676011	1.05551	0.0565748	0.0607516	0.0597135
CAPN2	2.72991	0.950504	7.84049	0.0682989	0.0612285	0.062089
TRIM5	1.91545	0.972745	3.77174	0.0702807	0.0613282	0.0601035
ELMO1	0.62778	0.383188	1.0285	0.0793239	0.0636068	0.0645435
HK2	1.48699	0.975921	2.26569	0.0814762	0.0661272	0.064816
BCL2L10	0.799759	0.627626	1.0191	0.0668902	0.0664248	0.0707695
CDC42SE1	2.84604	0.939401	8.62247	0.0585063	0.0684202	0.064396
CD44	1.39636	0.973424	2.00306	0.0802749	0.0686425	0.0697325
PSEN1	0.361915	0.118018	1.10985	0.0786288	0.0736936	0.0754579
PRF1	0.771878	0.581459	1.02466	0.09056	0.0745218	0.0732216
STAT2	2.21701	0.922866	5.32596	0.0732077	0.0746011	0.0750017
AP4M1	2.17042	0.92196	5.10949	0.0834211	0.076506	0.07607
SPTLC2	0.453451	0.189746	1.08365	0.0735685	0.0765739	0.0752009
AP3M1	2.22991	0.903598	5.50302	0.106598	0.0789586	0.0818556
ABCA1	2.08744	0.921365	4.72928	0.066872	0.0798201	0.077784
ULK3	0.438697	0.172695	1.11442	0.0739465	0.0808808	0.083235
SNX30	0.581245	0.315385	1.07122	0.0886434	0.0817056	0.0819608
DNM1L	2.93378	0.868716	9.90781	0.0939272	0.0837144	0.0830404
TLR4	0.61461	0.350941	1.07638	0.0962223	0.0875454	0.088657
IRF9	0.548797	0.275206	1.09438	0.10184	0.0887329	0.0884049
PLEKHF1	0.622394	0.365564	1.05966	0.102095	0.0888034	0.0807203
AP1S2	0.544573	0.271065	1.09405	0.0982199	0.0899977	0.0877431
CASP3	2.18011	0.882183	5.38765	0.100973	0.0903161	0.0913346
PAFAH1B2	3.86063	0.807142	18.4658	0.0945968	0.0915263	0.0907126
FZD5	0.64936	0.390739	1.07916	0.102086	0.0936428	0.0957104
SH3BP1	2.18741	0.891917	5.36457	0.0869011	0.0954812	0.0872541
TFDP1	2.88332	0.845171	9.83652	0.0718481	0.0956547	0.0907803
SPTLC1	0.530656	0.248665	1.13243	0.137844	0.100553	0.101339
SAT2	0.445272	0.169411	1.17033	0.0983817	0.103265	0.100806
PIP4K2B	0.319758	0.0826438	1.23718	0.12407	0.103358	0.0986053
HCK	1.4516	0.93629	2.25051	0.103086	0.104132	0.0957692
ITGAM	1.70785	0.904268	3.22555	0.094997	0.104147	0.098986
LARP1	3.51926	0.758155	16.336	0.101976	0.10555	0.10817
TUSC2	0.350773	0.0994705	1.23696	0.100453	0.105862	0.103263
GADD45A	0.617464	0.344296	1.10737	0.0956966	0.10611	0.105715
CDH1	0.846792	0.690808	1.038	0.153359	0.106355	0.109388
STXBP2	2.0724	0.854491	5.02621	0.101061	0.107508	0.106943
RAB20	0.553401	0.267599	1.14445	0.113484	0.110735	0.110485
RAC1	0.382292	0.118082	1.23767	0.133094	0.111849	0.108665
PTRH2	2.81209	0.783863	10.0883	0.126775	0.116309	0.112664
JMJD6	0.542954	0.253583	1.16253	0.111756	0.116806	0.115891
ATF6	2.43344	0.823323	7.19236	0.150794	0.117166	0.107755
SESN3	0.678387	0.420664	1.09401	0.110704	0.117179	0.111504
CHMP5	0.40441	0.129433	1.26357	0.132118	0.117603	0.119352
MTDH	2.20665	0.819189	5.94406	0.142641	0.118152	0.117469
LRBA	0.485432	0.196927	1.19661	0.116209	0.118436	0.116406
VAV3	0.694421	0.438733	1.09912	0.133727	0.119833	0.119574
CTSH	0.604242	0.324531	1.12503	0.138123	0.120396	0.112177
ADGRE2	1.53779	0.901777	2.62238	0.0995227	0.122751	0.114036
ISG20	1.60899	0.880588	2.93989	0.114723	0.122811	0.12199
CD68	1.78379	0.856054	3.71693	0.111166	0.124553	0.122337
SLC11A2	1.92073	0.830453	4.44242	0.141899	0.124902	0.127086
TLR2	1.52812	0.890562	2.62211	0.115206	0.125338	0.123746
RAC3	1.31076	0.921737	1.86397	0.139619	0.129561	0.131984
ATG4D	0.545217	0.252855	1.17562	0.130287	0.130601	0.121802
PYCARD	1.5624	0.869582	2.80721	0.126825	0.135286	0.135555
CD69	0.765765	0.53671	1.09258	0.144305	0.143272	0.141098
PIM2	1.40246	0.888999	2.21248	0.16183	0.145679	0.145913
IL4R	2.10891	0.775499	5.73503	0.144654	0.147302	0.143781
AP3D1	2.604	0.720389	9.41274	0.144715	0.149116	0.144362
ANXA3	0.882522	0.743126	1.04807	0.158716	0.1511	0.154231
MYO7A	1.40084	0.879626	2.2309	0.156851	0.153917	0.155682
TPP1	2.44384	0.71693	8.33048	0.166672	0.155152	0.153259
LEPR	0.584482	0.280757	1.21678	0.152865	0.155528	0.151146
TICAM1	0.48485	0.178912	1.31394	0.150211	0.158126	0.154679
APP	0.494478	0.186389	1.31182	0.162076	0.158129	0.157146
CASP2	3.0782	0.646783	14.6499	0.163153	0.158296	0.157794
CD38	1.21459	0.925665	1.5937	0.167022	0.159912	0.160719
F2R	0.745019	0.49325	1.1253	0.173011	0.159944	0.161837
CD84	1.48285	0.859391	2.55861	0.142268	0.161143	0.156917
TRPM7	1.93924	0.760875	4.94255	0.170708	0.164348	0.165304
CA9	0.884772	0.741647	1.05552	0.227703	0.165704	0.173887
CD14	1.43283	0.861827	2.38214	0.165291	0.166207	0.16555
VAMP7	2.27854	0.717892	7.23194	0.170289	0.166608	0.162256
AP1G1	2.48097	0.676559	9.09779	0.181978	0.170824	0.170504
TRIM8	2.94564	0.629078	13.7929	0.165045	0.171284	0.170211
ENTPD4	1.87562	0.76262	4.613	0.182253	0.171947	0.17076
LGALS9	1.57759	0.815975	3.05007	0.167039	0.179462	0.175305
ACSL5	0.713617	0.434773	1.1713	0.181178	0.180259	0.182015
ARHGAP25	0.696376	0.410201	1.1822	0.190207	0.181758	0.180209
CTSZ	1.43585	0.835874	2.46647	0.183317	0.189528	0.190024
SCOC	0.420252	0.114158	1.54708	0.181504	0.194131	0.192331
FAS	0.658481	0.351104	1.23495	0.21005	0.198883	0.192836
CDKN2A	1.26558	0.888199	1.8033	0.216796	0.200902	0.192333
IDUA	1.91551	0.704625	5.20726	0.209445	0.201359	0.202716
VDAC2	2.06105	0.676629	6.2781	0.216229	0.203532	0.203161
LEF1	1.17462	0.916287	1.50579	0.208749	0.205162	0.204063
CCND2	0.732146	0.451435	1.18741	0.214194	0.206358	0.206331
PRKCE	0.712864	0.421152	1.20663	0.213076	0.208098	0.207502
DOCK1	0.517156	0.185302	1.44332	0.219077	0.208421	0.207947
NPRL3	1.40482	0.815386	2.42035	0.272721	0.218612	0.220709
FTH1	3.85721	0.444993	33.4344	0.223409	0.21976	0.220526
TRIM22	0.676209	0.361723	1.26411	0.229161	0.220109	0.220301
ATG2B	0.578568	0.239568	1.39727	0.227494	0.221917	0.223848
SNX18	1.70149	0.722738	4.0057	0.23058	0.223034	0.223729
AKR1C1	0.833451	0.622593	1.11572	0.232093	0.224264	0.220888
RHOA	0.587839	0.249393	1.38559	0.235202	0.224516	0.224562
RARA	0.420923	0.105217	1.68391	0.217626	0.225284	0.221229
TRAF5	1.47373	0.785449	2.76514	0.231355	0.226516	0.227123
PIP5K1C	0.531129	0.186721	1.5108	0.237448	0.234011	0.235495
AP3S2	0.476909	0.155982	1.45813	0.169491	0.236387	0.194107
RIPK1	0.47288	0.137298	1.62869	0.25959	0.236594	0.235261
SYK	1.43511	0.787925	2.61386	0.220515	0.238933	0.237671
CYBB	1.41269	0.796692	2.50499	0.21575	0.238977	0.237114
FGR	0.696936	0.382957	1.26834	0.245693	0.239592	0.237259
IFITM3	1.87334	0.654345	5.36323	0.229275	0.243366	0.242132
ANXA1	1.40705	0.788692	2.51022	0.237105	0.246748	0.247582
FBXL4	0.532167	0.183384	1.54431	0.25171	0.246865	0.245857
UNC13D	1.24105	0.859942	1.79106	0.281144	0.24748	0.248581
CTSW	0.843954	0.632391	1.12629	0.255044	0.249092	0.249224
ATG12	0.599502	0.251507	1.429	0.239053	0.251968	0.248297
CAV1	1.3342	0.815117	2.18383	0.23886	0.253267	0.251444
GULP1	0.847639	0.635071	1.13136	0.261537	0.261611	0.261804
MIF	0.510039	0.155366	1.67436	0.286589	0.266808	0.266954
PLCB2	1.364	0.789002	2.35804	0.255655	0.266972	0.266377
IFNGR2	1.84906	0.624154	5.47788	0.246808	0.267074	0.267298
ENDOG	0.710157	0.386623	1.30443	0.261253	0.269261	0.269904
SLC39A14	1.19472	0.868463	1.64353	0.273278	0.272896	0.274263
LIPA	0.648557	0.299602	1.40395	0.267217	0.274182	0.271811
LETMD1	0.604045	0.243017	1.50142	0.27818	0.279928	0.277863
GLS	0.762352	0.461228	1.26007	0.289871	0.28945	0.289904
SMPD1	1.40115	0.747565	2.62617	0.305752	0.2931	0.292661
P2RX7	1.47083	0.717873	3.01356	0.285662	0.293532	0.291764
CD164	0.573675	0.202146	1.62805	0.298278	0.29534	0.296411
TP53INP1	0.65056	0.290147	1.45867	0.28992	0.296092	0.296683
IL15RA	1.42429	0.735562	2.7579	0.289334	0.296419	0.294168
IRF2	0.747313	0.432276	1.29195	0.309709	0.296708	0.297016
ENO2	1.24237	0.824697	1.87157	0.286489	0.300205	0.299248
RELA	0.425063	0.0850316	2.12484	0.311347	0.300273	0.297416
RAB11FIP2	0.553632	0.179248	1.70997	0.297875	0.304222	0.304146
TPCN1	1.6043	0.65201	3.94743	0.300304	0.305824	0.303503
BMP2	0.803447	0.527569	1.22359	0.314842	0.308846	0.307862
APPL1	0.511306	0.139829	1.86966	0.315611	0.31077	0.310574
IL2RB	0.867372	0.655985	1.14688	0.341939	0.319185	0.318093
SIRPG	1.23383	0.815909	1.86582	0.312025	0.320154	0.319353
IRF8	0.812572	0.537677	1.22801	0.338777	0.32336	0.324579
ORMDL3	0.526593	0.147574	1.87906	0.316725	0.325227	0.323097
SNX4	0.661459	0.288027	1.51905	0.329133	0.328838	0.329884
FCGR2B	1.19493	0.837981	1.70391	0.315515	0.329062	0.325293
SUPT5H	1.82858	0.549523	6.08474	0.372564	0.330044	0.325153
PPT1	0.556347	0.170159	1.81902	0.341287	0.332003	0.331992
BGN	0.877178	0.673314	1.14277	0.353125	0.332255	0.33152
FYCO1	0.609322	0.223814	1.65885	0.330972	0.33407	0.332296
TP53	0.754945	0.426051	1.33773	0.345687	0.335211	0.335507
MYO1G	1.23426	0.803932	1.89492	0.331876	0.340077	0.335942
DNASE2	1.56167	0.623294	3.9128	0.335411	0.342288	0.341505
CLTC	1.3334	0.693913	2.56221	0.48493	0.346405	0.387899
GUSB	1.63339	0.584323	4.56589	0.355981	0.349679	0.349524
ARSB	1.40919	0.678873	2.92517	0.367352	0.357009	0.357294
WDR45	1.85021	0.498337	6.86939	0.367563	0.357671	0.357921
BTG3	1.28331	0.753835	2.18469	0.340974	0.359741	0.358124
CD2	0.869837	0.645379	1.17236	0.368951	0.35993	0.359808
NCOA4	0.555281	0.158146	1.9497	0.354905	0.360461	0.358602
TNFSF10	0.814858	0.524839	1.26514	0.365642	0.362191	0.361675
GZMB	0.841269	0.578566	1.22325	0.365884	0.365044	0.365503
HIF1A	1.3208	0.722798	2.41356	0.379538	0.366692	0.365688
SYT7	1.1472	0.848956	1.55023	0.389309	0.370942	0.371331
LYN	1.36977	0.68319	2.74632	0.372499	0.374792	0.375337
ANO6	1.30972	0.720674	2.38023	0.397038	0.37564	0.376029
TLE1	0.713125	0.331711	1.5331	0.379799	0.38654	0.386612
CYLD	1.54882	0.574643	4.1745	0.382483	0.387216	0.387136
CD63	1.93766	0.421658	8.9042	0.394843	0.395273	0.395255
RAB7A	0.596227	0.180129	1.9735	0.408575	0.396188	0.39711
TOMM7	0.615737	0.199741	1.89812	0.398439	0.397955	0.398529
IGF2R	1.51157	0.578484	3.94973	0.399779	0.399804	0.399191
NOX4	0.87526	0.640509	1.19605	0.412966	0.403658	0.402995
SLC25A5	1.43117	0.615243	3.32918	0.421421	0.404954	0.405251
ATP6V0D1	1.53205	0.561421	4.18077	0.403324	0.405196	0.404906
CHMP6	0.580677	0.160997	2.09436	0.413641	0.406615	0.406262
IRF1	0.829787	0.534128	1.2891	0.405897	0.406718	0.406463
BNIP3L	0.740896	0.364099	1.50763	0.417066	0.407952	0.408034
DNAJA1	0.690465	0.286898	1.66171	0.410492	0.408399	0.408465
RAB5A	0.552734	0.135355	2.25714	0.415963	0.411337	0.408861
PPP3R1	1.84044	0.429524	7.88596	0.415399	0.411349	0.411269
HAX1	1.83549	0.428889	7.85527	0.414835	0.413563	0.412946
GPX1	1.49538	0.568876	3.93082	0.416089	0.413676	0.414497
PLA2G6	0.668892	0.254381	1.75884	0.416488	0.413969	0.414933
TYK2	1.79178	0.438869	7.31536	0.411946	0.416855	0.416473
NCF2	1.26436	0.718262	2.22567	0.414755	0.417506	0.416216
ATM	1.64465	0.491772	5.50027	0.418917	0.420527	0.41925
TRADD	0.666127	0.247631	1.79188	0.431451	0.42179	0.420994
TGM2	1.20188	0.767902	1.88113	0.427425	0.422078	0.421086
CTH	0.816862	0.497171	1.34212	0.423733	0.425173	0.424595
PPIA	1.81856	0.415978	7.95033	0.429532	0.426186	0.426855
ADPRHL2	0.666642	0.244829	1.81519	0.430477	0.42727	0.427528
CAMK1D	0.757833	0.379483	1.5134	0.433799	0.431718	0.432
NR1H3	1.42183	0.58967	3.42837	0.437738	0.433317	0.433191
THBS1	0.80151	0.461001	1.39353	0.430058	0.433408	0.43301
RAB31	0.773157	0.404145	1.4791	0.441534	0.437374	0.436979
MET	1.29129	0.677228	2.46213	0.425529	0.43849	0.437545
ZFYVE16	0.687744	0.266101	1.77749	0.448297	0.440187	0.439712
CHMP3	0.535379	0.109639	2.61431	0.438767	0.440907	0.439993
PRNP	1.27003	0.68766	2.3456	0.475873	0.446827	0.445064
ATG5	1.67155	0.440708	6.34002	0.447414	0.452819	0.450056
CTSS	0.86047	0.581894	1.27241	0.470714	0.453328	0.451496
PPID	0.66757	0.229164	1.94468	0.468229	0.460332	0.45883
PEA15	0.708225	0.283315	1.77041	0.466164	0.460701	0.460504
RACK1	0.684354	0.247389	1.89313	0.463515	0.465028	0.465035
DLAT	0.662868	0.219994	1.99729	0.466858	0.465394	0.464987
GPX4	0.718726	0.293934	1.75743	0.464617	0.468697	0.469079
SREBF2	1.61054	0.439499	5.90183	0.48181	0.472579	0.471998
CSK	0.742805	0.328577	1.67924	0.479742	0.475078	0.474956
PIK3R4	0.672237	0.223875	2.01855	0.484406	0.478552	0.478988
DAP	1.42909	0.531731	3.84082	0.477775	0.47893	0.479065
ARL8B	1.54681	0.455474	5.25307	0.490771	0.484353	0.484386
TRIM68	0.574775	0.120718	2.73667	0.484334	0.486626	0.486725
ELMO2	1.44244	0.514685	4.04253	0.484756	0.487188	0.485973
TNFRSF1A	1.45084	0.507137	4.15061	0.488658	0.487281	0.487736
GCC2	1.48857	0.482088	4.59636	0.4924	0.489177	0.489206
LAPTM5	1.21351	0.701816	2.09828	0.48038	0.48943	0.488539
CASP1	0.820241	0.467402	1.43943	0.500276	0.49	0.489837
TRIM38	1.25919	0.650159	2.43873	0.498359	0.49444	0.494375
DOCK2	1.18635	0.724614	1.9423	0.487947	0.497872	0.496918
ATG16L1	1.1626	0.750578	1.8008	0.511258	0.499007	0.499783
TAP1	0.840767	0.504118	1.40223	0.506213	0.506174	0.506316
TNFAIP3	0.83972	0.50271	1.40266	0.506272	0.506311	0.504557
PLPP4	0.914282	0.701475	1.19165	0.4954	0.506702	0.507377
HMGCR	0.700209	0.244392	2.00617	0.501551	0.508851	0.50696
AIF1	0.782262	0.377455	1.62121	0.51214	0.510463	0.508963
ITGA5	1.17799	0.721018	1.92459	0.511832	0.51395	0.513094
VAV2	1.32216	0.570861	3.06221	0.518177	0.514553	0.514593
ATF3	0.884058	0.609429	1.28244	0.5104	0.51567	0.516159
STAT4	1.18256	0.713164	1.96092	0.514654	0.515999	0.515777
AKR1C3	0.83972	0.49637	1.42057	0.520197	0.516088	0.5149
ITGB2	1.19644	0.69593	2.05691	0.510675	0.51717	0.516513
CD300LF	0.875541	0.584346	1.31185	0.527997	0.519685	0.519406
IL13RA2	0.923611	0.719825	1.18509	0.524803	0.531983	0.532116
SPTAN1	0.736032	0.281174	1.92671	0.535888	0.532277	0.532478
CASP4	1.30703	0.564385	3.02689	0.527752	0.532403	0.532022
HSPA8	0.772531	0.343012	1.73989	0.536288	0.533668	0.533273
ATP6V0A4	1.06671	0.866751	1.3128	0.563663	0.540813	0.542024
LMAN2	1.37187	0.49782	3.78053	0.539526	0.541221	0.540988
PIK3CB	1.31578	0.544884	3.17732	0.542808	0.541543	0.541796
BIK	1.08461	0.831552	1.41468	0.550849	0.548861	0.549062
PLK3	0.82341	0.430887	1.57351	0.550191	0.5564	0.556504
WEE1	0.838796	0.462917	1.51988	0.557917	0.562519	0.562171
DCN	1.0398	0.910535	1.18741	0.565669	0.563974	0.564493
BAX	1.40245	0.4427	4.44286	0.561572	0.565718	0.565365
SIRPA	1.26651	0.565166	2.83818	0.5629	0.566577	0.566045
H1F0	0.889446	0.594398	1.33095	0.568147	0.568627	0.56887
LUM	1.03546	0.918347	1.16751	0.568471	0.568766	0.569325
SREBF1	1.31761	0.497811	3.48747	0.58272	0.578396	0.578623
PTPRC	1.17861	0.658881	2.1083	0.577673	0.579822	0.579682
TREM2	1.14215	0.714384	1.82606	0.567255	0.580722	0.57879
TRIM21	1.30845	0.493979	3.4658	0.588417	0.588539	0.588558
BNIP3	0.865212	0.508925	1.47093	0.595846	0.592733	0.59284
SNX3	0.756431	0.268696	2.1295	0.601551	0.597192	0.597088
STAT6	1.17022	0.649234	2.10928	0.603461	0.60083	0.601016
GGA3	1.47894	0.341245	6.40968	0.594118	0.60171	0.600966
PDHA1	1.22584	0.560698	2.68002	0.61983	0.609743	0.609892
AIFM1	0.86801	0.50087	1.50426	0.612414	0.613834	0.613866
ETF1	0.797226	0.329928	1.92639	0.614151	0.614704	0.614659
LAT2	1.16727	0.638788	2.13299	0.610236	0.61495	0.615065
FCER1G	1.1413	0.679354	1.91735	0.617088	0.617555	0.617549
CSNK2A2	1.21858	0.556218	2.66968	0.627966	0.621238	0.621291
SCARB1	0.887441	0.551742	1.42739	0.627274	0.622421	0.622398
RHOT2	1.45641	0.326159	6.50336	0.622878	0.622656	0.622391
GSR	1.17418	0.614818	2.24243	0.628745	0.626647	0.626678
SUMF1	1.20698	0.554933	2.62518	0.638829	0.635082	0.635133
NCKAP1L	1.12444	0.688732	1.8358	0.63553	0.639307	0.639099
FASLG	0.936201	0.709503	1.23533	0.645384	0.641346	0.641204
ACSL3	0.835999	0.391955	1.7831	0.640282	0.643926	0.643015
AP3B1	1.40262	0.331135	5.94119	0.646015	0.646236	0.645968
CASP9	0.76725	0.247491	2.37857	0.644751	0.646363	0.646269
ATP6V0D2	0.892531	0.545857	1.45938	0.63431	0.649983	0.650409
CLCN3	0.833831	0.37422	1.85793	0.65571	0.656623	0.65664
TYROBP	1.13842	0.640537	2.0233	0.655842	0.658753	0.65861
CHMP2B	0.822895	0.326772	2.07226	0.680219	0.679075	0.679117
SLC3A2	0.820481	0.315379	2.13454	0.682707	0.685	0.685032
AXL	1.15085	0.580708	2.28077	0.68582	0.687207	0.687246
VDAC1	1.19571	0.491403	2.90946	0.693311	0.693516	0.693609
HDAC6	0.870738	0.435167	1.74228	0.696056	0.695797	0.695706
IL2RG	0.93355	0.660348	1.31978	0.698578	0.697136	0.697094
CDC42	0.785383	0.229444	2.68835	0.700978	0.700345	0.700388
SYTL4	1.08102	0.726481	1.60859	0.701971	0.700748	0.700838
MFN2	0.830235	0.321044	2.14703	0.698481	0.701359	0.70114
DFFA	1.25965	0.38278	4.14524	0.708369	0.704226	0.704072
LMNA	1.17228	0.503423	2.72979	0.715022	0.712469	0.712453
RETSAT	0.915618	0.571447	1.46708	0.719586	0.714019	0.713984
BTK	1.10411	0.649352	1.87734	0.710977	0.71486	0.714605
C3	1.06018	0.774077	1.45202	0.711864	0.715762	0.715742
PLD2	1.26717	0.354428	4.53049	0.714978	0.715785	0.715654
SPHK2	0.843706	0.336302	2.11667	0.715964	0.717231	0.717245
ULK1	0.877777	0.421043	1.82996	0.725514	0.727914	0.727998
C2	1.04995	0.797726	1.38191	0.725992	0.727994	0.728059
VAV1	1.08418	0.682864	1.72134	0.729383	0.731915	0.731852
HSPB8	1.09564	0.641385	1.87163	0.737298	0.738082	0.738123
KIF1B	0.833177	0.281341	2.46741	0.741269	0.741785	0.741791
ARSA	1.17417	0.442745	3.11391	0.744219	0.74704	0.746959
ITGA2	0.922302	0.564054	1.50808	0.747537	0.747211	0.747158
ATP6AP1	0.796403	0.19881	3.19028	0.747969	0.74792	0.74782
VDAC3	0.849606	0.309838	2.3297	0.752127	0.751498	0.751487
GSDMD	0.84378	0.286825	2.48223	0.756509	0.757811	0.757668
MANBA	0.872823	0.353975	2.15218	0.768432	0.767705	0.767689
MAP6	0.953859	0.692552	1.31376	0.772297	0.772436	0.772417
CD300A	1.06477	0.691623	1.63924	0.774694	0.77569	0.775584
BIN2	0.929869	0.560946	1.54143	0.778814	0.777961	0.777967
SOD1	1.17846	0.374496	3.70834	0.779997	0.778952	0.778909
DAPK1	0.889009	0.384549	2.05523	0.7824	0.783215	0.783201
GM2A	1.12477	0.480315	2.63389	0.787424	0.786578	0.786525
TRAF2	0.892108	0.38242	2.0811	0.792225	0.79165	0.791652
CAPN1	0.856422	0.270672	2.70977	0.791928	0.792087	0.791989
GCSH	0.920209	0.486649	1.74003	0.798081	0.798077	0.798082
IL18	0.933209	0.547838	1.58966	0.79819	0.79926	0.799217
KRT18	1.06876	0.616693	1.8522	0.813511	0.812631	0.812649
SLC31A1	0.901197	0.374225	2.17023	0.816151	0.816521	0.816537
CHUK	1.18408	0.282965	4.95488	0.817049	0.81705	0.817032
SQSTM1	0.882894	0.302331	2.57831	0.819758	0.819808	0.819813
SPON2	1.03061	0.792463	1.34033	0.821913	0.822014	0.822038
ITGAL	0.959202	0.665054	1.38345	0.824628	0.823648	0.823599
ANXA11	1.21771	0.206936	7.16563	0.828238	0.827576	0.827561
GBA	1.11507	0.4115	3.02158	0.831404	0.830451	0.830435
TRIM6	0.944268	0.547285	1.62921	0.837174	0.836745	0.836741
TIMD4	1.04172	0.704044	1.54135	0.837302	0.838027	0.837989
ACBD5	0.903657	0.331665	2.46211	0.842168	0.842954	0.842971
SESN2	0.927122	0.426767	2.01411	0.847889	0.848402	0.8484
ATP13A2	0.914559	0.358428	2.33357	0.852543	0.851753	0.851756
CYCS	0.933727	0.438835	1.98673	0.858123	0.858722	0.858727
FLCN	0.919034	0.34862	2.42277	0.864359	0.86445	0.864445
BIRC3	0.965418	0.639045	1.45848	0.867394	0.867229	0.867223
FCN1	0.968822	0.658201	1.42603	0.872497	0.872406	0.872414
IER3	0.969737	0.666443	1.41106	0.872498	0.87242	0.872419
CAMKK2	1.07403	0.446253	2.58495	0.873307	0.873389	0.873373
CTSD	0.948701	0.481992	1.86732	0.878856	0.878849	0.878855
PIP4K2A	0.926096	0.342231	2.50607	0.879744	0.879842	0.879847
MLKL	1.05732	0.46953	2.38095	0.892271	0.892947	0.892944
GNPTG	1.10098	0.267417	4.53286	0.894136	0.894005	0.894002
CHMP2A	1.11506	0.205575	6.04817	0.899633	0.899547	0.899543
AP1M2	1.01633	0.785229	1.31544	0.901751	0.902063	0.902066
PLK2	1.03164	0.619801	1.71712	0.904398	0.904634	0.90463
RAB7B	1.01966	0.736897	1.41093	0.906871	0.906474	0.906464
TMEM106B	1.05636	0.422274	2.64259	0.906824	0.906697	0.906701
CLEC7A	1.03827	0.547441	1.96918	0.908449	0.908436	0.908437
DNM2	0.943196	0.325488	2.73318	0.914056	0.914207	0.914208
CFLAR	0.908261	0.147161	5.60569	0.91744	0.917469	0.917468
PARL	0.930832	0.223735	3.87266	0.921531	0.921504	0.921502
DLD	0.964073	0.462655	2.00892	0.922091	0.92219	0.922191
HAVCR1	1.013	0.765946	1.33975	0.927353	0.92783	0.927832
MAP1LC3A	0.964221	0.437042	2.12731	0.928319	0.928092	0.928092
CP	1.00783	0.83756	1.21272	0.933962	0.934143	0.934144
LYAR	1.04863	0.331027	3.32188	0.935591	0.935665	0.935665
OGT	0.950298	0.262572	3.43932	0.938085	0.938082	0.938081
CORO1A	1.01772	0.633283	1.63555	0.942073	0.942135	0.942135
ATG13	1.02775	0.465833	2.26747	0.946418	0.945955	0.945954
ATP6V0C	0.957157	0.260687	3.51436	0.947389	0.94739	0.94739
EPM2A	0.986636	0.646721	1.50521	0.950167	0.950223	0.950222
GCH1	0.983168	0.543	1.78015	0.955318	0.955308	0.955308
MYD88	1.02925	0.36459	2.90559	0.956565	0.956584	0.956584
PTPRJ	0.981331	0.494777	1.94635	0.956902	0.956984	0.956985
ELMO3	1.01333	0.601435	1.70733	0.96025	0.960309	0.960309
LGALS3	0.983652	0.497585	1.94453	0.962147	0.962192	0.962192
CTSL	0.979265	0.405261	2.36628	0.962864	0.962875	0.962874
LAMP1	1.02103	0.382859	2.72295	0.966836	0.966828	0.966827
BMF	0.987385	0.536651	1.81669	0.967447	0.967448	0.967448
ATP6V1H	1.01852	0.332205	3.12275	0.974387	0.974385	0.974385
STAT3	0.986301	0.204505	4.7568	0.986292	0.986291	0.986291
GGA2	1.00861	0.372145	2.73361	0.986546	0.986551	0.98655
PIP5K1A	1.00759	0.387384	2.62073	0.987655	0.987637	0.987637
ARHGAP12	1.01012	0.28163	3.62299	0.987671	0.987671	0.987671
PRKAA1	1.0061	0.271763	3.72469	0.992738	0.992738	0.992738
IFNGR1	1.00197	0.408415	2.45813	0.996574	0.996575	0.996575
HMGB2	1.00105	0.41187	2.43307	0.998146	0.998146	0.998146

## Sheet: Braum-2020
Tag	HR	Lower	Upper	Likelihood	logrank	Wald
DPP4	0.810647	0.741787	0.8859	5.63406e-06	3.81333e-06	3.57196e-06
MOAP1	0.686267	0.569115	0.827535	9.54602e-05	8.358e-05	8.0761e-05
GATA2	0.882725	0.824265	0.945332	0.000624732	0.000369053	0.000359674
GNA15	1.17778	1.07334	1.29239	0.000295162	0.00064034	0.000552554
CD36	0.855608	0.774667	0.945005	0.00209039	0.00212929	0.00210117
CD44	1.22117	1.07277	1.3901	0.0027328	0.00253608	0.00250649
RNF152	0.887991	0.819314	0.962426	0.00515178	0.00391111	0.00382221
IL18	1.18019	1.05312	1.32258	0.00315832	0.00489812	0.00436514
LRRK2	0.832495	0.730897	0.948215	0.0059273	0.00578836	0.00576786
BIRC3	1.15446	1.04208	1.27895	0.00577272	0.00597498	0.00598138
GPX1	1.22084	1.05868	1.40784	0.00700675	0.00606541	0.0060658
TPP1	0.784037	0.659024	0.932763	0.00602372	0.00608907	0.00604439
CCND1	0.856603	0.766569	0.957212	0.00661026	0.00625289	0.00629929
TCIRG1	1.19747	1.053	1.36175	0.006251	0.00626177	0.00600866
PYCARD	1.12009	1.03111	1.21676	0.00453369	0.00735936	0.0072476
LAPTM5	1.21855	1.05456	1.40804	0.00714266	0.00737983	0.00735519
ATG5	1.22309	1.0548	1.41823	0.00771225	0.00773862	0.00766922
ITGB3	1.21344	1.05147	1.40036	0.00842291	0.00820366	0.00812959
ATM	0.753857	0.611258	0.929723	0.00864287	0.00829684	0.00826422
TUSC2	1.157	1.03855	1.28895	0.00564828	0.00840584	0.00813284
GM2A	1.25082	1.05897	1.47743	0.00876544	0.00848462	0.00842852
HYAL1	0.898362	0.829181	0.973314	0.0120216	0.00883471	0.00875395
TNFRSF12A	1.14686	1.03456	1.27135	0.00900255	0.00918038	0.00915432
RIPK2	1.20624	1.04773	1.38873	0.00906128	0.00930478	0.00908845
KDR	0.879752	0.798685	0.969048	0.0113823	0.00945082	0.00939309
CNN2	1.24345	1.05213	1.46956	0.00987077	0.0106078	0.0105858
SCARB1	0.863186	0.769693	0.968035	0.0121279	0.0119398	0.0118902
TIMP1	1.1884	1.03856	1.35985	0.0122267	0.0121739	0.0120641
CAPN2	1.29273	1.05546	1.58334	0.0137227	0.0130961	0.0130781
HMOX1	0.858713	0.761005	0.968966	0.0143974	0.0134679	0.0134556
CDC25B	1.25862	1.04741	1.51243	0.013433	0.0143588	0.0141218
TOP2A	1.14573	1.02642	1.2789	0.015215	0.0153477	0.0153147
CTSZ	1.25608	1.04324	1.51234	0.0154049	0.0160683	0.0160897
PDGFRB	0.863824	0.76676	0.973175	0.0184846	0.0163486	0.0160807
TRAF5	1.20927	1.03426	1.41391	0.017639	0.0173049	0.0172073
PLPP4	1.05041	1.00824	1.09434	0.0182547	0.0183879	0.0186418
SPATA18	0.900379	0.825236	0.982364	0.0226674	0.0185054	0.0182672
TRIM22	1.23809	1.03378	1.48277	0.0191722	0.0204829	0.0202871
AP3S1	1.19416	1.02706	1.38846	0.0210067	0.0211347	0.0210523
ELMO2	1.29127	1.03641	1.6088	0.0226647	0.0229306	0.0226786
BIN2	1.18521	1.02336	1.37265	0.0233342	0.0234878	0.0233156
TLR3	0.891206	0.805802	0.985662	0.0276423	0.0250456	0.0250291
SIRPG	1.05767	1.00624	1.11174	0.0233245	0.0272584	0.0274886
CD2	1.10831	1.01115	1.21481	0.0251771	0.0283315	0.0280377
TFDP1	1.27771	1.02651	1.59039	0.028817	0.0284353	0.0282212
C4B	0.902158	0.822667	0.98933	0.0301561	0.0289335	0.0286758
SPHK1	1.09194	1.00906	1.18164	0.0256719	0.0291646	0.0289758
TRIM8	1.30339	1.02505	1.65732	0.0288602	0.030756	0.0306321
MAPK3	0.753825	0.582665	0.975265	0.0320835	0.0315163	0.0315103
SREBF1	0.848812	0.730231	0.986648	0.033501	0.0329355	0.032757
CASP8	1.24154	1.01571	1.5176	0.0347748	0.0348261	0.0346772
BNIP3L	0.826034	0.689557	0.989522	0.0383181	0.0380772	0.0380524
AXL	1.1754	1.00784	1.37081	0.038247	0.0397196	0.0394421
PTRH2	1.2147	1.00951	1.4616	0.0382144	0.0397723	0.0393756
MSR1	1.15707	1.00421	1.3332	0.0424437	0.0437676	0.0435782
PIK3R4	0.796415	0.636441	0.996599	0.0460235	0.0466722	0.046619
IDS	1.2526	1.00072	1.56787	0.051145	0.0497361	0.0492699
FCER1G	1.11085	1.00044	1.23345	0.0433213	0.0504127	0.0490526
GCH1	1.10316	1.00017	1.21675	0.0436684	0.0506336	0.0496055
TYRO3	1.10223	0.999764	1.21519	0.0462841	0.0517878	0.0505566
PRKD1	0.864739	0.745638	1.00286	0.0580959	0.0553431	0.0545878
DCN	1.06556	0.998449	1.13718	0.0519844	0.0557807	0.0557228
TLR2	1.14588	0.99617	1.31808	0.0528156	0.0569132	0.0566187
CDC42SE1	1.22022	0.993707	1.49837	0.0559566	0.0575792	0.0574717
CASP3	1.14789	0.995028	1.32423	0.0518963	0.0600873	0.0585446
HSPB1	1.16554	0.993135	1.36788	0.0610055	0.0607618	0.0607076
NCF2	1.14654	0.993971	1.32253	0.0619789	0.060793	0.0605239
STAT2	1.22787	0.990636	1.52192	0.061277	0.0608553	0.0609204
IRF8	1.12935	0.994379	1.28264	0.0571685	0.0614706	0.061046
ABCA1	0.829263	0.681325	1.00932	0.0624576	0.0618265	0.0618464
IL2RG	1.09791	0.996309	1.20987	0.0506728	0.0619618	0.0593865
GLS	1.20899	0.987921	1.47954	0.069898	0.0657264	0.0654727
HGS	1.22895	0.986365	1.53118	0.0639087	0.0661641	0.0661225
LIMK1	1.12829	0.990951	1.28466	0.068062	0.0684749	0.0683501
SLC11A2	0.808134	0.642414	1.0166	0.0652644	0.0687984	0.0688612
TMEM59	0.842035	0.699663	1.01338	0.0704413	0.069027	0.0688616
GLB1	1.18453	0.986575	1.4222	0.0737084	0.0694684	0.0695093
CD93	0.883154	0.772194	1.01006	0.0712618	0.0699	0.0696979
IL15RA	1.11477	0.992777	1.25174	0.0489722	0.0703855	0.0661556
CP	0.945579	0.88984	1.00481	0.0748803	0.0708667	0.0710492
GBA	0.852124	0.715801	1.01441	0.070259	0.0720135	0.0720008
AP1S2	1.12255	0.989861	1.27303	0.0688793	0.0727292	0.0716728
PIP4K2A	1.16187	0.985661	1.36959	0.074395	0.0740227	0.0737991
SIRPA	0.854977	0.719887	1.01542	0.0774153	0.074378	0.0741632
CD38	1.04691	0.995167	1.10135	0.0692936	0.0763007	0.076286
HIF1A	0.868127	0.741712	1.01609	0.0790571	0.0781966	0.0782042
GABARAPL2	0.830458	0.67491	1.02186	0.0805026	0.0795616	0.0791491
C4A	0.92103	0.839894	1.01	0.0828931	0.0807399	0.0803976
PIM2	1.07258	0.991658	1.1601	0.070229	0.081621	0.0800054
CTSS	1.12374	0.984281	1.28295	0.0811759	0.0846837	0.0844175
SNX4	0.843528	0.694433	1.02463	0.0854036	0.0863968	0.0863942
RIPK1	0.786693	0.596864	1.0369	0.0885119	0.0886977	0.0886028
ISG20	1.08817	0.98769	1.19888	0.077491	0.0890864	0.0873772
SHARPIN	1.15941	0.977578	1.37506	0.0917287	0.0893447	0.0892419
NCF4	1.10315	0.984611	1.23595	0.0874122	0.0907186	0.0905385
ANXA1	1.15251	0.977733	1.35854	0.0881631	0.0909712	0.0907222
CYBB	1.13329	0.979814	1.3108	0.0915357	0.0920065	0.0919329
EIF2AK1	1.24906	0.963752	1.61882	0.0947231	0.0928105	0.0927829
ANO6	0.830132	0.667939	1.03171	0.0934684	0.0933335	0.0932458
PEAR1	0.910284	0.815242	1.01641	0.0992392	0.0953565	0.0947754
NCKAP1L	1.12912	0.977419	1.30436	0.0970544	0.0992321	0.0990058
CASP4	1.16955	0.970815	1.40897	0.0978096	0.0996065	0.0993013
LGALS9	1.1385	0.975146	1.32923	0.100839	0.10063	0.100699
TSPO	1.10461	0.980349	1.24463	0.100412	0.102742	0.102254
CORO1A	1.11935	0.976997	1.28244	0.105846	0.104253	0.104242
CD84	1.10032	0.980654	1.2346	0.0953051	0.104841	0.103648
RHOB	0.917132	0.82597	1.01836	0.10892	0.105281	0.105355
ENTPD4	1.15154	0.970494	1.36636	0.103176	0.106287	0.105923
CASP2	1.17091	0.966933	1.41792	0.0955923	0.106932	0.106172
RAC1	1.21423	0.958728	1.53783	0.106007	0.107471	0.107329
IL13RA2	1.03007	0.993397	1.06809	0.108653	0.108932	0.109212
CDH1	0.936204	0.863584	1.01493	0.115051	0.109759	0.109556
MADD	0.831877	0.663796	1.04252	0.109678	0.110186	0.109955
AIFM1	0.893146	0.77709	1.02653	0.111791	0.111548	0.111561
ARL8B	1.15398	0.967349	1.37662	0.112076	0.111682	0.111574
DYSF	0.875805	0.743757	1.0313	0.114726	0.111996	0.11175
STXBP2	1.18138	0.961613	1.45137	0.111082	0.11263	0.112461
CISD2	1.09606	0.978369	1.22792	0.109937	0.114054	0.113503
ATG13	0.822048	0.644164	1.04905	0.111797	0.115372	0.115247
RAB11FIP2	1.16097	0.963751	1.39854	0.114516	0.116489	0.116122
PCBP1	0.803675	0.611095	1.05694	0.116725	0.118113	0.117883
LUM	1.0504	0.98755	1.11726	0.112807	0.118198	0.118283
SESN2	0.914406	0.817597	1.02268	0.126421	0.118569	0.117065
ADPRHL2	1.08054	0.979561	1.19194	0.107374	0.122248	0.121758
BCL2L11	1.12908	0.967745	1.31731	0.121548	0.123446	0.122783
C2	1.07246	0.980451	1.17311	0.123818	0.126244	0.126367
TGM2	1.08696	0.976625	1.20975	0.125133	0.127064	0.126799
RAB14	0.876888	0.740805	1.03797	0.131354	0.12721	0.126798
TLE1	0.849447	0.687557	1.04946	0.130803	0.130466	0.130405
TRIM38	1.16179	0.956716	1.41082	0.132967	0.130481	0.130174
RAB31	1.123	0.966642	1.30466	0.128526	0.1305	0.129403
GZMB	1.0514	0.985259	1.12198	0.120255	0.130982	0.130542
IGF2R	0.841495	0.672387	1.05313	0.127947	0.131691	0.131638
CYBA	1.10355	0.970758	1.25451	0.132913	0.132338	0.131996
SPHK2	0.876676	0.738983	1.04003	0.139393	0.13293	0.131101
GPX3	0.938399	0.863697	1.01956	0.134924	0.132995	0.133035
ACSL1	0.899864	0.783517	1.03349	0.13562	0.135158	0.135264
ETF1	1.19143	0.943372	1.50471	0.141921	0.141379	0.141414
LAT2	1.06885	0.978126	1.16798	0.127433	0.141623	0.141226
PGAM5	1.09506	0.970113	1.23609	0.132475	0.142368	0.141814
ZFYVE16	0.855776	0.694832	1.054	0.14657	0.142982	0.142867
FCGR2B	1.04944	0.983773	1.11949	0.133519	0.143331	0.143266
CA9	0.959013	0.90667	1.01438	0.159614	0.143655	0.143888
PIK3CB	0.878806	0.738401	1.04591	0.143893	0.145715	0.145786
FYCO1	1.18085	0.944208	1.4768	0.147871	0.145913	0.14516
PIP5K1C	1.15599	0.950934	1.40526	0.141264	0.145925	0.145675
RAB7A	0.845559	0.674343	1.06025	0.14566	0.14682	0.14617
ERBB3	0.948429	0.882895	1.01883	0.153843	0.147127	0.14723
ITGAL	1.09604	0.967926	1.24111	0.148745	0.148201	0.148194
GSN	0.896496	0.772954	1.03978	0.149691	0.148628	0.148661
BCL2L2	1.10535	0.964919	1.26623	0.143886	0.148629	0.1485
JAK3	1.101	0.966242	1.25456	0.145983	0.148816	0.148611
CYCS	1.11769	0.959238	1.30232	0.156064	0.15418	0.15374
FASLG	1.04062	0.984726	1.09968	0.15119	0.157394	0.1575
CASP9	1.11345	0.959462	1.29216	0.15086	0.158105	0.157052
CAMK1D	1.11602	0.957365	1.30098	0.161018	0.160905	0.160599
CHMP2B	1.12566	0.954117	1.32805	0.156225	0.161164	0.160562
DOCK2	1.11358	0.957997	1.29444	0.161342	0.161376	0.161179
ARHGAP12	1.13163	0.950758	1.34692	0.165069	0.164103	0.164018
NTRK2	0.957594	0.900927	1.01783	0.173153	0.164261	0.163847
ORMDL3	1.0888	0.965834	1.22742	0.14296	0.166041	0.164102
EPM2A	0.929925	0.838993	1.03071	0.172815	0.166842	0.166417
TRIM6	0.941561	0.864037	1.02604	0.177066	0.169849	0.169579
FYN	0.881927	0.734962	1.05828	0.177741	0.176822	0.176718
HMGB2	1.1106	0.951946	1.29569	0.183342	0.182329	0.182273
VAV3	0.899623	0.769229	1.05212	0.188035	0.185788	0.185501
BCAP31	1.12678	0.943593	1.34554	0.184394	0.187601	0.187306
VDAC2	1.13789	0.938211	1.38007	0.189898	0.189421	0.189483
ITGAM	1.08744	0.958511	1.23372	0.193329	0.193104	0.192955
FCGR1A	1.05183	0.974836	1.1349	0.173478	0.19315	0.192622
MYH14	0.964165	0.912576	1.01867	0.203078	0.193257	0.193379
BCL2	0.933477	0.841443	1.03558	0.199033	0.193747	0.193657
CREBBP	0.825857	0.618863	1.10209	0.191221	0.19388	0.19371
TP53INP1	1.10847	0.946931	1.29757	0.198495	0.200283	0.200038
MYO1G	1.06766	0.965807	1.18024	0.202903	0.201084	0.200614
LYAR	1.11844	0.941368	1.32882	0.198292	0.203701	0.203059
TREM2	1.04769	0.975065	1.12573	0.193236	0.204176	0.203707
ITGB2	1.09097	0.953528	1.24822	0.205749	0.205177	0.205048
HAX1	1.1763	0.913926	1.514	0.210869	0.207357	0.207313
CYLD	1.16621	0.917761	1.48191	0.20762	0.208548	0.208434
CTSF	0.933345	0.83797	1.03958	0.21474	0.210006	0.209754
HTRA2	1.14155	0.928082	1.40413	0.205363	0.21066	0.210069
IFNAR2	1.11404	0.941175	1.31866	0.200609	0.211003	0.209378
ENO2	0.930932	0.832147	1.04144	0.212411	0.211039	0.211131
LEF1	1.05415	0.969488	1.14621	0.213198	0.217349	0.216987
PIK3R3	0.936243	0.843056	1.03973	0.227587	0.218946	0.218106
PDHA1	1.14293	0.923549	1.41443	0.21823	0.219806	0.219228
PRKCE	0.910709	0.784339	1.05744	0.217727	0.219971	0.219755
ANXA11	1.19522	0.898391	1.59013	0.220028	0.220792	0.220827
DOCK1	0.855272	0.665914	1.09847	0.221982	0.222104	0.220807
VAMP7	1.07768	0.955943	1.21493	0.20566	0.222171	0.221233
SPG11	0.798984	0.556518	1.14709	0.223575	0.224027	0.223893
SYTL4	0.935356	0.839713	1.04189	0.234158	0.225266	0.224641
BMF	1.05366	0.967702	1.14725	0.214076	0.228655	0.228665
KIF1B	0.84762	0.647413	1.10974	0.226957	0.229304	0.229148
HCK	1.07228	0.956565	1.20199	0.225559	0.231691	0.230997
GAS6	1.08119	0.951243	1.2289	0.234225	0.232244	0.232133
FES	0.917794	0.797024	1.05686	0.234542	0.233385	0.233391
CDKN1B	0.881049	0.715481	1.08493	0.239651	0.233578	0.233092
BCR	1.096	0.942339	1.27471	0.233523	0.234382	0.234295
CD69	1.04364	0.972678	1.11977	0.223228	0.23464	0.234481
TRIM5	0.874768	0.699542	1.09389	0.238155	0.240777	0.240741
CHMP4C	1.04992	0.967431	1.13944	0.230702	0.243437	0.243271
MARCO	1.02668	0.982218	1.07316	0.242498	0.243623	0.243741
BTK	1.07929	0.949383	1.22698	0.242041	0.243851	0.243556
LEPR	1.07542	0.950894	1.21626	0.246786	0.247068	0.246841
FDXR	0.953205	0.879075	1.03359	0.256915	0.247106	0.245959
DNM1L	1.16112	0.901227	1.49596	0.246659	0.248289	0.247877
PTPRC	1.08692	0.943359	1.25232	0.249313	0.248869	0.248835
MAP1LC3A	1.08232	0.946252	1.23795	0.240971	0.249396	0.248495
TAP1	1.0961	0.937403	1.28166	0.249428	0.250272	0.25019
ACSL4	1.11699	0.923705	1.35073	0.255268	0.253696	0.253741
TNFAIP3	1.09508	0.936836	1.28006	0.253515	0.254222	0.254034
GADD45B	0.948814	0.866576	1.03886	0.263407	0.256605	0.25601
TBK1	1.11923	0.919202	1.36277	0.259475	0.262496	0.26217
CSK	1.10694	0.926316	1.32279	0.264285	0.263715	0.263628
CTNS	1.1089	0.923561	1.33143	0.265063	0.268511	0.267955
BAX	1.10915	0.921873	1.33446	0.272858	0.272169	0.272272
FBXO7	0.894141	0.73069	1.09415	0.274445	0.277306	0.277326
TGFBR3	0.935791	0.829826	1.05529	0.276445	0.279289	0.279106
ADORA1	1.02737	0.97789	1.07935	0.280952	0.283451	0.283638
IRF9	1.13291	0.901184	1.42422	0.28326	0.28526	0.28515
LYN	1.08423	0.934543	1.25789	0.286934	0.285995	0.286037
RHOT2	0.901869	0.745995	1.09031	0.288755	0.28654	0.286031
CAPN1	1.13405	0.899068	1.43044	0.290109	0.288329	0.288305
GNS	0.915301	0.776862	1.07841	0.289025	0.290226	0.290172
CFLAR	1.14394	0.891385	1.46806	0.287133	0.291006	0.290695
ARHGAP25	1.10543	0.916255	1.33366	0.295001	0.295344	0.295253
PEA15	1.12155	0.904074	1.39134	0.298109	0.297106	0.296932
CD14	1.05766	0.951626	1.1755	0.294524	0.298969	0.298325
RARA	0.8939	0.723071	1.10509	0.301164	0.29997	0.299956
CHMP5	0.901553	0.740383	1.09781	0.302899	0.302382	0.302382
C3	1.05377	0.953064	1.16513	0.302697	0.306767	0.306794
ATP6V0D2	1.01922	0.982651	1.05715	0.309124	0.306986	0.307149
FOXF1	0.975457	0.92987	1.02328	0.313913	0.308772	0.308857
MET	1.07429	0.935823	1.23324	0.304809	0.30891	0.308754
TIMP3	0.947208	0.853283	1.05147	0.314534	0.308934	0.308701
TYROBP	1.06861	0.940305	1.21443	0.307783	0.309253	0.309232
TNFSF10	0.941654	0.838103	1.058	0.312854	0.311736	0.311807
SCOC	1.05756	0.948542	1.17912	0.311293	0.313675	0.313334
H1F0	0.923986	0.792233	1.07765	0.31379	0.314057	0.313836
SNX3	1.0837	0.926073	1.26816	0.318037	0.316159	0.316202
NOTCH1	0.919444	0.77911	1.08505	0.321143	0.320342	0.320261
IFITM3	1.10012	0.908587	1.33202	0.325572	0.328309	0.328231
APPL1	0.916083	0.76812	1.09255	0.328641	0.329583	0.329478
AIF1	1.06245	0.940197	1.20059	0.330921	0.331521	0.331431
CD63	1.09312	0.912562	1.3094	0.334233	0.33374	0.333742
ULK1	1.09321	0.912413	1.30983	0.337056	0.333945	0.333949
RBCK1	1.08808	0.916011	1.29247	0.337963	0.336498	0.33649
PHB2	0.895536	0.713375	1.12421	0.340382	0.341613	0.341659
PLK3	1.0744	0.92648	1.24594	0.34226	0.342314	0.342335
TOMM7	1.08223	0.919263	1.27409	0.342346	0.342587	0.342611
HDAC6	0.8986	0.719763	1.12187	0.344284	0.345001	0.345017
FDFT1	0.905187	0.736003	1.11326	0.343185	0.345522	0.345373
RAC3	1.0255	0.972809	1.08104	0.342518	0.349371	0.349506
MTDH	1.08876	0.908339	1.30502	0.358077	0.357584	0.357596
CSNK2A2	0.897859	0.713283	1.1302	0.358513	0.358924	0.358835
IDUA	1.05867	0.93686	1.19632	0.357965	0.360736	0.360629
EBP	1.07314	0.922321	1.24862	0.361386	0.361312	0.360974
SLC25A4	0.940871	0.825458	1.07242	0.363461	0.36137	0.361338
PLAT	1.04156	0.954349	1.13675	0.355035	0.36152	0.361392
IRF1	1.07669	0.918615	1.26196	0.360379	0.361809	0.361725
DNM2	1.11086	0.885304	1.39389	0.365231	0.363984	0.363915
F2RL1	1.03387	0.961885	1.11124	0.358761	0.365885	0.365698
ATG16L1	0.937343	0.814659	1.0785	0.368815	0.366348	0.365959
RHOA	1.11749	0.877884	1.4225	0.362013	0.367256	0.366951
CD300LF	1.02679	0.969357	1.08762	0.357986	0.367811	0.368017
VPS13D	0.894748	0.701671	1.14095	0.369551	0.369841	0.369867
ACSL5	1.06724	0.925697	1.23042	0.368751	0.369993	0.370037
SUPT5H	1.08904	0.9023	1.31443	0.374531	0.374157	0.37414
LRBA	0.898316	0.708429	1.1391	0.377485	0.376113	0.376129
ARSB	0.937062	0.811127	1.08255	0.377629	0.377389	0.37735
HSPA8	1.09773	0.891852	1.35113	0.378419	0.37891	0.378916
EGR3	0.974193	0.918992	1.03271	0.383161	0.379716	0.37966
PLD4	0.975643	0.923353	1.03089	0.38846	0.380176	0.38027
BIK	1.02063	0.975012	1.06838	0.382321	0.381254	0.381412
OGT	1.09834	0.890135	1.35525	0.38226	0.381755	0.381739
TUB	1.03335	0.959857	1.11247	0.373998	0.383533	0.383475
COLEC11	0.97227	0.912618	1.03582	0.387812	0.384151	0.384019
GCSH	0.952293	0.853067	1.06306	0.389361	0.3843	0.383909
FTH1	1.07133	0.917151	1.25142	0.387124	0.384825	0.384806
CD68	1.05965	0.929119	1.20851	0.386494	0.387684	0.387695
CTSD	0.942013	0.822383	1.07905	0.387402	0.388631	0.388648
PEX2	1.06562	0.921889	1.23177	0.387313	0.390349	0.389901
GLA	1.06895	0.918082	1.24461	0.390461	0.390471	0.390366
ELMO1	0.926832	0.778949	1.10279	0.39234	0.391595	0.391591
IL2RB	1.05103	0.937896	1.17781	0.389833	0.391781	0.391691
RAB20	0.947534	0.837283	1.0723	0.398916	0.393434	0.393159
PRKAA2	0.948753	0.839975	1.07162	0.401077	0.397186	0.397169
GNPTG	1.08722	0.894769	1.32106	0.401218	0.400255	0.400177
IL4R	0.910603	0.730809	1.13463	0.404462	0.404124	0.404011
PLEKHF1	1.02635	0.965233	1.09134	0.398614	0.406322	0.40636
SYT7	1.01749	0.976574	1.06013	0.405114	0.407529	0.407623
GALNS	0.9201	0.754298	1.12235	0.411854	0.411446	0.411408
TSC2	1.11838	0.856307	1.46066	0.412972	0.411632	0.411495
MYO7A	0.961129	0.874356	1.05651	0.420058	0.412245	0.411511
PLA2G6	0.949487	0.836115	1.07823	0.426589	0.424549	0.424319
ATG12	1.07645	0.897451	1.29116	0.426634	0.427242	0.42723
BID	1.0395	0.944119	1.14452	0.418265	0.43049	0.430147
FDX1	0.95891	0.863185	1.06525	0.44388	0.43503	0.434241
HUWE1	1.14144	0.818779	1.59125	0.435051	0.435196	0.435135
PPT1	0.93067	0.77651	1.11544	0.439985	0.436983	0.436794
ATP6V0C	1.07065	0.900969	1.27229	0.438987	0.438163	0.438094
FGR	1.04259	0.937912	1.15896	0.430469	0.440538	0.439742
DFFA	0.951118	0.836444	1.08151	0.452894	0.444818	0.444545
MANBA	0.914734	0.727223	1.15059	0.446258	0.446537	0.446392
BNIP3	0.95517	0.846575	1.0777	0.458526	0.456366	0.456373
JMJD6	1.06815	0.897147	1.27175	0.460103	0.458945	0.45889
IRF2	1.0743	0.8872	1.30086	0.459583	0.462968	0.462896
PSEN1	0.911671	0.712143	1.1671	0.463644	0.463115	0.463066
HMGCR	0.938426	0.791862	1.11212	0.460658	0.463419	0.463264
DLAT	0.924187	0.748115	1.1417	0.464425	0.464756	0.464708
BGN	1.04277	0.931787	1.16698	0.462132	0.465827	0.465722
SLC11A1	1.03228	0.947821	1.12427	0.461576	0.465979	0.465693
VDAC1	1.06818	0.894063	1.27621	0.466523	0.467508	0.467513
AP3S2	1.06426	0.899492	1.2592	0.46493	0.468136	0.468038
NFKB1	0.918305	0.728834	1.15703	0.468409	0.469788	0.469772
FAS	1.07173	0.888055	1.29339	0.470755	0.470217	0.470169
VAV2	1.06668	0.895239	1.27096	0.469135	0.470299	0.470245
RALB	1.06709	0.892749	1.27548	0.474173	0.475559	0.475552
SMPD1	0.938193	0.785907	1.11999	0.479362	0.48021	0.480188
HSPB8	0.957641	0.848875	1.08034	0.48245	0.481668	0.481654
AP3M1	1.0699	0.886194	1.2917	0.478588	0.482282	0.482072
CLCN3	0.948737	0.818455	1.09976	0.485274	0.485015	0.485027
GPX4	1.0717	0.881573	1.30283	0.487832	0.487052	0.48708
PRNP	1.05715	0.903782	1.23656	0.48795	0.487209	0.48707
SPTLC1	0.913499	0.707687	1.17917	0.487532	0.48735	0.487294
GUSB	1.08933	0.855086	1.38774	0.49026	0.488649	0.488539
MYD88	1.05717	0.902131	1.23885	0.480915	0.493237	0.492039
PTPRJ	1.06831	0.884269	1.29065	0.494484	0.493373	0.493359
THBS1	0.95611	0.840761	1.08728	0.493421	0.493831	0.493833
CLEC7A	0.955679	0.838844	1.08879	0.497623	0.495755	0.495623
NR1H3	0.939586	0.785246	1.12426	0.497056	0.496162	0.496097
ENDOG	0.981469	0.929692	1.03613	0.503752	0.498761	0.498772
E2F1	1.0239	0.955101	1.09765	0.500812	0.505708	0.505723
LMAN2	1.06072	0.891602	1.26191	0.505733	0.50594	0.505931
ATF6	1.08232	0.856058	1.36839	0.508781	0.508554	0.508528
DAP	1.06251	0.885234	1.27528	0.514609	0.515055	0.515028
CTH	1.02151	0.957763	1.0895	0.51251	0.517465	0.5174
ERBB2	0.956291	0.835138	1.09502	0.518339	0.517864	0.517866
DNAJA1	0.93659	0.766739	1.14407	0.52059	0.521086	0.521086
CLN5	0.956614	0.83408	1.09715	0.527497	0.525962	0.525926
BTG3	0.950857	0.813345	1.11162	0.527771	0.527271	0.527206
MIF	1.04687	0.908071	1.20687	0.526518	0.52796	0.527955
LRP1	1.05573	0.891728	1.2499	0.52919	0.528944	0.528941
STEAP3	1.02354	0.951806	1.10067	0.529369	0.530369	0.530299
FOXO1	0.949279	0.804524	1.12008	0.538552	0.537576	0.53749
SAT2	1.06002	0.878389	1.27922	0.541105	0.543486	0.543291
SPON2	1.02664	0.94309	1.11758	0.543103	0.543858	0.543856
WEE1	1.04492	0.906086	1.20503	0.545467	0.545867	0.545765
ANXA3	1.01369	0.969832	1.05954	0.543883	0.546736	0.546754
CTSL	0.9518	0.810218	1.11812	0.54634	0.547741	0.547707
TYK2	1.08634	0.828642	1.42418	0.547489	0.548965	0.548888
FUNDC2	0.95354	0.815913	1.11438	0.550554	0.549705	0.549709
CDC42	1.0566	0.881462	1.26654	0.550725	0.551585	0.551549
DAPK1	0.945962	0.786536	1.1377	0.555813	0.555305	0.555235
AKR1C1	0.980374	0.917586	1.04746	0.559344	0.557324	0.557228
DLD	1.05906	0.873895	1.28346	0.558515	0.558437	0.558396
DNASE2	0.957091	0.825383	1.10982	0.563183	0.561555	0.56152
ATP6V0A4	1.01059	0.974989	1.0475	0.56579	0.564706	0.564735
CORO1C	1.06537	0.85845	1.32215	0.564381	0.565667	0.565502
VAV1	1.0359	0.917327	1.1698	0.568535	0.569625	0.569558
ARSA	1.04333	0.900981	1.20818	0.571139	0.570876	0.570858
TLR4	1.0491	0.888844	1.23825	0.571054	0.570893	0.570884
BMP2	0.967572	0.863324	1.08441	0.572052	0.570895	0.570875
FBXL4	0.936141	0.742888	1.17967	0.577075	0.575949	0.575917
AKR1C2	1.01669	0.959396	1.07741	0.573328	0.576047	0.575895
TPCN1	0.934286	0.735414	1.18694	0.5775	0.577805	0.577797
UNC13D	0.960681	0.834128	1.10643	0.577838	0.577843	0.577809
CAMKK2	1.06731	0.846711	1.34538	0.581631	0.581415	0.581351
BAG3	1.05191	0.877957	1.26034	0.583355	0.583247	0.583181
GSR	0.950178	0.791241	1.14104	0.58344	0.584243	0.584232
STAT6	0.939308	0.750101	1.17624	0.5856	0.585379	0.585361
GSDMD	1.04974	0.881639	1.24988	0.58611	0.585681	0.585656
MFN2	1.06088	0.857048	1.31318	0.587734	0.58726	0.587219
PRF1	1.02353	0.940544	1.11384	0.586779	0.589866	0.589811
CALCOCO2	0.933536	0.726746	1.19917	0.591023	0.590352	0.590351
ITGA2	0.962898	0.838552	1.10568	0.595819	0.5922	0.592019
CDC42SE2	1.03982	0.899891	1.2015	0.59425	0.596553	0.596448
CTSV	1.0118	0.968311	1.05724	0.599801	0.60069	0.600703
SH3GLB1	1.05189	0.868564	1.27391	0.603438	0.604675	0.604639
CDKN1A	0.968977	0.859975	1.09179	0.605246	0.604735	0.604744
SPTLC2	0.951894	0.787205	1.15104	0.613898	0.611156	0.610986
PARL	1.05804	0.850987	1.31547	0.611451	0.611678	0.611631
ADGRE2	0.968482	0.854993	1.09703	0.614001	0.614563	0.614532
ATG4D	1.03089	0.915434	1.1609	0.613048	0.615941	0.615685
CHMP3	1.05191	0.862661	1.28267	0.616551	0.617058	0.617029
OLFM4	1.01112	0.967683	1.0565	0.623642	0.621598	0.621639
SH3BP4	0.962097	0.825259	1.12162	0.622632	0.621636	0.621557
SLC39A14	0.97343	0.874688	1.08332	0.622017	0.621674	0.621679
AP1M2	1.01358	0.960395	1.06971	0.621394	0.623802	0.623818
SNX18	1.05259	0.856164	1.29408	0.626143	0.626734	0.626713
CDK16	1.05783	0.842148	1.32874	0.630133	0.628957	0.62894
SQSTM1	1.03881	0.889756	1.21284	0.630681	0.6299	0.629909
GAB2	1.04427	0.870828	1.25226	0.638968	0.640192	0.640165
SORL1	0.961331	0.814814	1.13419	0.640926	0.640227	0.64019
ASAH1	0.963897	0.824381	1.12702	0.643484	0.644847	0.64484
TMEM106B	1.03615	0.889886	1.20645	0.647002	0.647419	0.647408
NOX4	0.980556	0.900253	1.06802	0.653331	0.652444	0.652417
PPIA	1.04582	0.860123	1.27161	0.652947	0.653303	0.6533
KRT18	1.02556	0.918252	1.14542	0.654133	0.654418	0.654419
CHUK	0.95226	0.768315	1.18024	0.656192	0.655164	0.655105
SUMF1	1.0548	0.834265	1.33364	0.655894	0.65574	0.65573
HAVCR1	0.986266	0.927188	1.04911	0.662545	0.660793	0.6608
XIAP	0.949951	0.754753	1.19563	0.660938	0.661748	0.661745
MYBBP1A	1.04277	0.860615	1.26348	0.668653	0.668993	0.66897
STAT3	1.06282	0.802564	1.40747	0.670553	0.670721	0.670727
CASP1	1.03288	0.884979	1.2055	0.680791	0.681614	0.681602
TNFRSF1A	0.946513	0.727581	1.23132	0.682412	0.682139	0.682125
RETSAT	1.03789	0.865267	1.24496	0.6885	0.68862	0.688623
PPID	1.04059	0.854773	1.26681	0.69212	0.691759	0.69176
PRKAA1	1.05728	0.801915	1.39396	0.692929	0.692919	0.692924
TRPM7	0.964597	0.7966	1.16802	0.711106	0.712023	0.711988
GCC2	1.03741	0.846796	1.27092	0.722493	0.722944	0.722931
WDR45	1.04534	0.815495	1.33998	0.72638	0.726302	0.726307
SPTAN1	1.03859	0.840063	1.28402	0.726666	0.726507	0.726498
GSK3B	1.03425	0.852495	1.25476	0.732053	0.732707	0.732691
ACSL3	1.03038	0.867215	1.22425	0.734201	0.73367	0.733658
FCN3	0.991711	0.945216	1.04049	0.735053	0.734058	0.734058
TP53	0.976889	0.852527	1.11939	0.736543	0.73645	0.736452
APP	0.973354	0.830201	1.14119	0.739574	0.739333	0.739324
SOD1	1.03188	0.856927	1.24254	0.740531	0.74061	0.740611
TRADD	1.0192	0.908923	1.14285	0.744793	0.744827	0.744815
RACK1	1.03352	0.846782	1.26145	0.745684	0.745711	0.745713
AP1G1	0.956418	0.728293	1.256	0.748022	0.748593	0.748583
GADD45A	1.01661	0.915994	1.12827	0.755268	0.756794	0.756762
F2R	0.979431	0.857336	1.11891	0.759749	0.759648	0.759642
SLC31A1	1.01769	0.904292	1.14531	0.770224	0.771104	0.771085
PLK2	0.978512	0.843289	1.13542	0.774523	0.774665	0.774667
LGALS3	0.980786	0.856722	1.12282	0.778138	0.778588	0.778586
ATP6AP1	0.970413	0.782737	1.20309	0.78411	0.784175	0.784172
GGA3	1.02943	0.835064	1.26903	0.785955	0.785894	0.785889
AP3B1	1.04011	0.778823	1.38905	0.789785	0.789915	0.78991
TICAM1	1.02111	0.87474	1.19197	0.790854	0.791318	0.791311
FKBP8	1.01723	0.894322	1.15703	0.795329	0.794856	0.79485
ITGA5	1.01803	0.888614	1.1663	0.796858	0.7967	0.796697
FCN1	1.00899	0.942296	1.08041	0.796933	0.797539	0.797535
CD300A	1.01409	0.91118	1.12862	0.797051	0.797786	0.797759
FZD5	1.01359	0.912658	1.12569	0.800384	0.800823	0.800819
SLC25A5	1.02214	0.861819	1.21229	0.801712	0.801351	0.801353
VDAC3	0.975215	0.799389	1.18971	0.804545	0.804587	0.804585
P2RX7	0.986641	0.885629	1.09917	0.807729	0.807197	0.807191
LARP1	1.02934	0.807766	1.3117	0.815045	0.815104	0.815103
BECN1	1.03071	0.793435	1.33894	0.820803	0.820736	0.820735
MTOR	0.968905	0.737196	1.27344	0.820624	0.820791	0.820789
NPRL3	1.0287	0.803336	1.31729	0.822605	0.822532	0.822533
SH3BP1	0.985283	0.865345	1.12184	0.822815	0.822854	0.822852
GAA	0.979446	0.816353	1.17512	0.823136	0.82316	0.82316
CDKN2A	1.00741	0.94407	1.07501	0.822688	0.823576	0.823567
CTSW	1.00971	0.926767	1.10007	0.824736	0.825188	0.825184
ITGB1	0.982275	0.836204	1.15386	0.827808	0.82765	0.827648
PAFAH1B2	0.977785	0.794847	1.20283	0.831721	0.831665	0.831663
MLKL	0.984064	0.846615	1.14383	0.834824	0.834229	0.834227
SLC3A2	0.98078	0.81556	1.17947	0.836577	0.836643	0.836641
MFGE8	0.985156	0.853412	1.13724	0.838333	0.838211	0.83821
MAP6	1.00637	0.946477	1.07005	0.838898	0.839343	0.839342
SVIP	1.0103	0.910796	1.12067	0.846035	0.846431	0.846427
OPTN	1.02206	0.815053	1.28164	0.850115	0.850138	0.850138
SNX30	1.00973	0.911265	1.11883	0.853042	0.853285	0.853285
IER3	1.0113	0.897473	1.13956	0.853697	0.853697	0.853697
ELMO3	0.992482	0.915748	1.07565	0.854854	0.854177	0.854174
ATP13A2	1.01723	0.84565	1.22362	0.856238	0.856198	0.856196
PLCB2	1.01266	0.87382	1.17357	0.867113	0.867177	0.867177
AKR1C3	0.990976	0.890795	1.10242	0.867785	0.867606	0.867604
ACBD5	1.01475	0.85101	1.21	0.870526	0.870449	0.87045
TIMD4	0.995861	0.943537	1.05109	0.880751	0.880281	0.880281
BCL2L10	1.00304	0.96227	1.04555	0.885918	0.885839	0.88584
PDHB	1.01543	0.820061	1.25736	0.88831	0.888277	0.888277
AP4M1	1.01108	0.866803	1.17936	0.888496	0.888483	0.888483
PIP4K2C	0.988454	0.834528	1.17077	0.893002	0.893032	0.893032
FLCN	0.987696	0.824455	1.18326	0.893192	0.893155	0.893154
ATF3	0.995014	0.922576	1.07314	0.896959	0.896885	0.896884
ATP6V0D1	1.01355	0.824209	1.2464	0.898449	0.89847	0.898469
ATG2B	1.01405	0.817504	1.25785	0.898975	0.898991	0.898991
SLC38A1	1.00981	0.864886	1.17903	0.901655	0.901675	0.901675
HK2	0.993863	0.898294	1.0996	0.905048	0.905013	0.905012
TRAF2	0.993113	0.883411	1.11644	0.907952	0.907875	0.907874
CHMP2A	0.988552	0.800549	1.22071	0.914822	0.914803	0.914803
PIK3C2A	0.989366	0.811605	1.20606	0.915793	0.915743	0.915743
CDK2	0.990142	0.821495	1.19341	0.917173	0.917177	0.917176
ATP6V1H	0.990435	0.824089	1.19036	0.918352	0.918401	0.918401
IFNGR2	0.988705	0.794369	1.23058	0.918955	0.918971	0.918971
PLD2	0.992079	0.849324	1.15883	0.920226	0.920083	0.920082
RAB5A	0.99051	0.819653	1.19698	0.921384	0.921369	0.921369
CLTC	1.01254	0.787859	1.3013	0.92247	0.922435	0.922435
CAV1	0.994306	0.881966	1.12096	0.925652	0.925624	0.925624
ULK3	0.991622	0.830673	1.18376	0.925832	0.925821	0.925821
CCND2	0.994284	0.880562	1.12269	0.926342	0.926297	0.926297
LMNA	1.00625	0.876824	1.15478	0.929359	0.929341	0.929341
AP3D1	1.01134	0.781076	1.30949	0.931869	0.931827	0.931827
BTG2	1.00613	0.872493	1.16023	0.933055	0.93302	0.93302
LAMP1	0.990455	0.789267	1.24293	0.934009	0.93402	0.93402
PPP3R1	0.9946	0.873497	1.13249	0.934918	0.93485	0.93485
SESN3	0.994455	0.867649	1.13979	0.936292	0.936319	0.936319
PIP5K1A	1.01045	0.779774	1.30936	0.937363	0.937353	0.937353
IFNGR1	1.00641	0.834224	1.21413	0.946802	0.94682	0.94682
GGA2	0.993632	0.798581	1.23632	0.9543	0.954307	0.954307
STAT4	1.00275	0.894221	1.12444	0.962549	0.962587	0.962587
SNX7	1.00336	0.870997	1.15584	0.962905	0.962923	0.962923
TRIM68	0.998175	0.91358	1.0906	0.967781	0.967749	0.967749
SYK	1.00315	0.858442	1.17225	0.968443	0.968453	0.968453
SREBF2	0.995494	0.794631	1.24713	0.968667	0.968671	0.968671
GULP1	1.0013	0.936639	1.07042	0.969656	0.969672	0.969672
CALR	1.0029	0.856234	1.17469	0.971347	0.971346	0.971346
LETMD1	0.995776	0.788837	1.257	0.971584	0.971588	0.971588
LIPA	1.00238	0.867898	1.1577	0.97417	0.974178	0.974178
CTSH	1.00232	0.846065	1.18743	0.978641	0.97864	0.97864
MUL1	0.999064	0.888163	1.12381	0.98756	0.987557	0.987557
TRIM21	1.001	0.871949	1.14916	0.988638	0.988644	0.988644
RELA	0.998389	0.774756	1.28657	0.990059	0.990059	0.990059
CD164	1.00123	0.824385	1.21601	0.990116	0.990116	0.990116
CHMP6	1.00039	0.897782	1.11473	0.994356	0.994358	0.994358
GABARAPL1	1.00041	0.851993	1.17469	0.995963	0.995963	0.995963
