# Supplementary material for: Assessing the role of programmed cell death signatures and related gene TOP2A in progression and prognostic prediction of clear cell renal cell carcinoma
Source: Cancer Cell Int. 2024 May 10;24:164. doi: 10.1186/s12935-024-03346-w (PMC11084013; doi:10.1186/s12935-024-03346-w)
Supplement: Supplementary file 4 — Supplementary Material 4 [file 12935_2024_3346_MOESM4_ESM.xls]

## Sheet: TCGA
Tag	Time	Status	PCDs	CDC25B	KDR	RNF152	SPATA18	TCIRG1	TIMP1	TOP2A
TCGA-BP-4337	0.07	1	0.349937	10.8428	8.49661	7.12113	5.94658	18.3728	714.609	1.89566
TCGA-A3-A6NN	0.1	0	-0.0659562	11.2443	46.7275	7.13043	10.4032	13.5891	240.794	2.52796
TCGA-A3-A8CQ	0.1	0	-0.618119	8.77219	126.473	9.61817	17.5692	12.7193	143.031	2.87779
TCGA-B4-5844	0.23	0	-0.459653	5.62623	117.389	9.38774	8.08872	6.13374	86.7819	2.25528
TCGA-B4-5843	0.36	0	-0.359619	5.40701	73.5153	6.29174	14.7587	4.87879	191.301	6.36914
TCGA-BP-4166	0.43	0	0.0355458	5.30438	39.0337	10.279	3.07611	5.94393	305.988	3.03833
TCGA-A3-3308	0.53	0	0.175712	7.42071	60.1344	6.48523	3.03152	11.4013	255.404	4.9543
TCGA-B4-5835	0.53	0	0.532608	66.1132	3.55619	0.615807	16.3318	5.34556	214.231	18.4542
TCGA-B8-5551	0.53	0	1.12286	19.1561	11.3678	0.443117	2.22352	34.2784	385.577	8.97774
TCGA-B0-4813	0.59	1	0.574134	45.8325	7.49867	3.07909	1.50509	13.79	500.911	4.20109
TCGA-CZ-4856	0.59	0	-0.531541	4.91978	87.5258	12.241	13.2141	6.6027	193.103	1.75501
TCGA-B8-5164	0.85	0	-0.308239	9.24769	42.6577	6.83868	17.889	7.00447	109.551	6.29919
TCGA-BP-5202	0.95	0	-0.468482	5.15855	72.143	12.0151	13.692	6.50634	93.2696	2.60342
TCGA-B8-5162	1.18	0	0.399988	11.5985	38.2326	3.87669	3.6405	15.7631	495.438	5.50871
TCGA-B4-5834	1.25	0	-0.255602	5.07405	60.7907	10.001	10.2783	7.76339	215.148	2.89016
TCGA-CW-6087	1.35	1	1.18741	19.4833	2.71499	0.303386	5.58277	14.1487	223.354	23.6671
TCGA-B0-4698	1.38	1	3.50107	120.329	2.82004	0.624214	0.174327	45.1348	968.332	49.8485
TCGA-AS-3778	1.41	0	0.108045	11.7114	41.2193	10.7313	8.99769	18.973	239.82	2.43716
TCGA-B0-4690	1.41	1	1.35591	15.4749	16.4339	2.68603	0.555748	20.3124	418.459	21.49
TCGA-B2-4098	1.68	1	0.014011	10.8826	1.51191	0.823185	10.1218	11.7266	272.743	0.837883
TCGA-B8-A54G	1.74	0	0.654817	9.71453	4.34463	6.49727	12.8919	34.3809	83.6992	7.37442
TCGA-CZ-5468	1.94	1	0.986954	51.4094	19.3163	2.8032	3.39102	24.3795	727.001	9.92793
TCGA-GK-A6C7	2	0	-0.319747	13.437	105.801	6.21712	14.8581	18.2519	218.556	2.39006
TCGA-BP-5173	2.04	1	0.0765644	21.2088	60.1793	3.72283	5.50236	5.1487	181.255	7.04167
TCGA-B0-4706	2.14	1	0.317091	9.99542	16.6294	7.0838	8.31488	18.2965	315.857	4.80567
TCGA-B0-5096	2.23	1	0.307869	3.74187	11.5668	0.783988	8.27253	16.4602	320.493	5.03679
TCGA-B0-4849	2.27	1	0.0225315	10.3696	35.4401	7.12948	11.4248	20.5108	150.037	1.05002
TCGA-CZ-5467	2.4	1	-0.201578	5.47332	61.0067	4.21584	5.15141	5.60768	211.656	0.874133
TCGA-B0-4693	2.53	1	-0.275304	9.96925	42.2016	7.82939	13.5146	11.4177	134.036	1.17054
TCGA-CJ-4918	3.06	1	-0.0194195	8.67572	88.9613	8.65304	3.02049	9.4653	349.639	3.62131
TCGA-B0-4714	3.25	1	0.39436	14.4647	30.0456	8.99351	10.0318	30.5504	245.581	2.60448
TCGA-B0-4688	3.32	1	3.09223	30.3966	3.31197	0.654127	0.0611976	19.002	4002.5	51.8603
TCGA-B0-4694	3.48	1	0.166172	5.55531	15.386	6.71958	7.92225	15.3387	498.66	2.14869
TCGA-BP-4327	3.58	1	0.0744561	9.78361	36.018	4.1981	9.10259	18.4754	210.091	1.27114
TCGA-B0-4699	3.61	1	1.01352	25.5542	4.70172	15.3176	4.07086	14.9507	172.346	18.8703
TCGA-BP-4989	3.88	0	0.394216	11.5436	13.365	3.30289	8.62246	19.9841	362.121	5.22017
TCGA-EU-5905	3.91	0	0.144416	13.3178	32.678	1.61074	6.07477	13.8312	373.512	1.93302
TCGA-EU-5907	4.17	0	-0.102649	8.48187	17.6877	2.50885	9.15359	6.00585	171.499	2.27837
TCGA-A3-3346	4.5	1	0.668346	14.5519	1.68313	0.202851	0.0906561	15.0877	292.054	6.43036
TCGA-B0-4691	4.57	1	0.452525	7.70717	8.61861	1.84275	4.72706	17.7562	570.67	3.9195
TCGA-CJ-4920	4.57	1	-0.126175	6.67216	67.032	8.32693	12.4863	13.197	750.839	3.738
TCGA-B4-5836	4.63	0	-0.380318	6.98738	106.005	15.3014	11.3457	6.69075	158.878	5.60634
TCGA-B8-A54I	4.93	0	0.555969	14.5035	10.6457	1.96449	8.04318	31.0743	460.03	1.89366
TCGA-B4-5832	5.09	0	-0.106441	1.72338	24.8249	8.46411	7.33013	0.712498	31.6445	5.41401
TCGA-BP-4771	5.32	1	0.738327	15.1138	34.1298	4.36611	6.44144	34.8843	294.595	5.50997
TCGA-CW-5584	5.39	1	-0.413763	4.94564	60.6547	5.46825	16.4848	9.22413	169.061	3.02715
TCGA-B4-5838	5.45	0	0.0476429	8.19355	43.4332	7.10276	7.51789	3.82401	214.164	8.19372
TCGA-CZ-4865	5.45	1	-0.11254	4.7939	79.6233	8.58296	8.28973	11.1633	501.507	3.69621
TCGA-B0-4814	5.52	1	0.0452269	11.5938	39.1073	9.39956	10.1995	13.6253	170.194	4.67678
TCGA-B4-5378	5.75	0	-0.155546	4.05682	57.9359	12.1117	8.44062	11.8792	127.355	1.80962
TCGA-BP-4993	5.81	0	-0.335078	5.0263	69.5438	10.7449	10.8337	8.27024	321.733	1.68565
TCGA-B0-4703	5.98	1	0.538805	16.7449	45.7428	4.98074	5.8251	15.0279	902.247	10.3021
TCGA-BP-4761	5.98	0	0.455896	13.7667	1.20426	1.43564	6.97069	21.7165	648.21	2.40059
TCGA-B0-4819	6.01	1	0.882664	16.0661	12.6404	1.82903	2.13674	35.2549	510.319	2.71513
TCGA-BP-5169	6.34	0	0.655427	9.58199	5.2504	2.44968	6.2431	30.2115	787.923	2.34342
TCGA-B8-5549	6.37	0	-0.472845	8.52289	71.2978	22.5234	13.382	5.63147	174.202	2.98072
TCGA-B0-4713	6.64	1	0.47901	7.10626	5.13635	8.57348	3.44904	21.1273	187.441	2.9372
TCGA-B0-4841	6.7	1	0.155368	4.50273	35.2273	3.0316	4.34447	11.9257	640.478	2.03054
TCGA-BP-4803	6.7	0	-0.286732	5.76613	56.3972	9.85167	10.225	6.33124	192.664	2.50207
TCGA-BP-4967	6.73	0	0.0227335	16.6976	25.6056	5.28611	9.1197	6.19305	254.796	5.29693
TCGA-CZ-4860	6.77	1	0.620135	32.8902	2.98408	0.639444	0.232853	5.00676	348.725	9.66569
TCGA-EU-5906	6.77	0	-0.575423	4.93802	109.977	24.6028	14.2501	6.25506	118.609	4.70842
TCGA-BP-4807	6.93	0	-0.118722	5.76342	49.3445	6.93211	7.7064	6.84329	407.302	2.88379
TCGA-BP-4974	6.93	1	0.0165781	9.36475	104.548	18.0805	3.29039	20.0408	124.275	1.55001
TCGA-B0-5084	7.29	1	1.29806	80.2287	7.23809	1.28507	2.01376	16.607	228.818	18.8089
TCGA-CJ-6033	7.36	1	0.307929	7.24811	37.3248	2.78589	4.66576	12.5823	1063.8	4.47564
TCGA-B0-4701	7.82	1	0.278413	10.1146	17.1995	2.47467	11.1879	17.8563	262.286	6.244
TCGA-G6-A5PC	7.95	1	0.12039	5.8118	4.77026	5.50624	8.75033	15.4307	353.283	1.024
TCGA-B0-5095	8.05	1	0.35702	12.1586	42.9924	11.2018	4.22835	15.1513	678.12	5.6971
TCGA-B8-A54H	8.41	0	-0.228883	15.5348	104.869	6.71006	10.2851	18.3617	160.026	0.85943
TCGA-BP-5177	9.63	0	-0.118423	4.55957	65.4893	8.60868	5.5375	7.30413	368.328	2.60429
TCGA-B0-4828	10.09	1	0.159545	12.8722	8.92893	4.73032	8.519	12.8775	249.357	3.28061
TCGA-CZ-5462	10.22	1	-0.0450653	10.5178	18.4331	4.41324	9.59616	11.9525	129.776	0.985106
TCGA-B0-4844	10.28	1	0.299659	7.49804	5.16452	3.24315	2.97571	11.9544	355.936	2.37212
TCGA-G6-A8L6	10.28	1	0.0978184	7.31597	29.0174	3.31662	8.86133	18.5804	309.969	0.815693
TCGA-A3-3363	10.48	0	-0.375086	7.24611	1.04267	1.35376	19.1155	6.78714	268.37	1.54622
TCGA-B0-4843	10.51	1	0.334384	12.3424	28.3702	5.5903	4.95098	17.562	695.831	2.72017
TCGA-A3-A8OW	10.61	0	-0.200864	8.76212	103.781	11.2228	12.5829	22.9301	83.7768	1.73883
TCGA-BP-4770	10.81	1	1.26647	17.1775	4.47123	4.51438	0.137072	9.02148	3940.86	14.9763
TCGA-CZ-5461	10.84	1	-0.350874	7.78232	81.867	3.04197	10.2868	6.44816	249.107	2.37838
TCGA-B0-5094	10.94	1	0.0846003	13.9082	6.82069	3.63713	10.6634	14.4864	179.265	2.17773
TCGA-BP-4798	10.97	1	0.797502	18.1165	9.91739	2.94131	2.11764	27.3817	443.178	4.79283
TCGA-CJ-4644	11.04	1	-0.348754	6.57653	66.2451	8.55423	12.6723	9.11687	140.058	2.29327
TCGA-A3-A8OV	11.17	0	-0.344449	9.01564	39.3182	8.01245	17.2577	13.9646	124.759	0.958721
TCGA-B0-5080	11.24	1	0.0990999	8.52047	69.9547	6.54895	3.83296	10.1457	923.27	3.47997
TCGA-BP-4352	11.3	1	0.409706	7.27298	0.537614	0.480438	9.7705	23.2338	494.605	3.37431
TCGA-BP-4782	11.63	0	-0.419614	6.86152	52.3858	7.90729	15.2024	6.93869	351.133	1.97624
TCGA-DV-5569	11.66	0	-0.0835074	6.8639	61.4003	4.32892	7.1399	8.21842	267.054	3.67907
TCGA-T7-A92I	11.7	0	0.175283	23.2628	2.89651	6.94331	0.824164	5.93688	63.8354	0.772206
TCGA-6D-AA2E	11.89	0	0.00886307	13.8637	5.77219	10.8334	4.96148	7.52832	59.1918	0.33342
TCGA-B0-5081	11.89	1	0.736399	22.7772	24.0753	3.86742	5.31878	29.4805	522.154	5.51873
TCGA-B4-5377	11.99	0	-0.739757	4.3363	48.2855	10.8051	25.3068	7.46805	104.077	2.68583
TCGA-DV-A4VZ	11.99	0	0.476621	6.43671	9.56819	2.2234	3.13355	22.8059	748.91	0.242101
TCGA-AK-3465	12.12	0	-0.0125645	7.09789	9.38384	41.4259	2.06057	5.37703	35.4056	1.6553
TCGA-DV-5568	12.16	0	0.21302	6.15342	27.6284	5.00328	3.97723	10.471	572.532	3.46422
TCGA-BP-4349	12.22	0	-0.00640901	8.44898	38.7506	13.7396	8.13753	16.131	281.199	0.647693
TCGA-CZ-5986	12.25	0	-0.598387	6.1897	84.9428	7.34318	17.2884	2.50596	107.433	5.15965
TCGA-BP-4756	12.29	0	0.0313298	8.91429	3.14124	9.59704	7.54733	8.06818	84.6317	2.55795
TCGA-BP-4353	12.32	1	-0.252145	9.60018	60.6003	3.80463	14.6274	9.91825	195.459	4.56661
TCGA-3Z-A93Z	12.65	0	0.0319197	10.6662	56.6767	5.70542	10.6808	21.1879	362.896	1.46928
TCGA-CZ-5470	12.68	0	0.187085	9.36467	28.2781	3.85775	11.0021	13.1152	189.392	7.7478
TCGA-BP-4768	13.14	0	-0.233346	10.4643	28.9393	6.94316	14.2644	11.0785	137.229	1.71208
TCGA-BP-5187	13.34	0	-0.455337	4.6169	48.4947	13.5935	16.1298	5.24705	269.512	3.19006
TCGA-BP-5194	13.4	0	-0.604907	4.68176	86.7449	15.9328	16.4262	5.80549	129.775	3.34734
TCGA-BP-4776	13.5	0	0.093418	7.98249	41.2097	13.5038	7.05811	18.2556	347.876	1.0878
TCGA-B8-A8YJ	14.16	0	0.24696	13.3711	32.3503	9.55654	6.51277	19.9886	636.945	1.27063
TCGA-CJ-4638	14.16	1	0.448706	7.28022	6.9531	3.01345	4.45765	20.5459	221.022	2.98561
TCGA-BP-4970	14.22	0	-0.463564	6.03332	85.8079	5.95392	13.3861	6.88495	203.44	2.67401
TCGA-B8-5553	14.29	0	-0.619563	5.5853	74.4059	15.7321	19.5813	9.74819	117.242	2.27687
TCGA-CZ-5987	14.62	1	-0.030299	7.52649	9.37282	11.4243	16.8059	10.4664	275.583	7.37984
TCGA-CZ-4861	14.65	1	0.63386	11.1386	16.2185	2.38623	7.94367	26.9548	150.287	7.41596
TCGA-B0-4823	14.91	1	-0.234593	7.06503	61.6005	6.0743	9.99789	7.43053	485.272	2.31568
TCGA-BP-4977	14.91	0	-0.277569	10.7702	22.667	3.25163	17.4241	7.93495	265.527	3.69668
TCGA-B0-5092	15.08	1	1.10769	13.0695	17.9573	4.84729	5.34815	46.1792	258.021	6.27105
TCGA-A3-A6NJ	15.37	0	-0.387928	10.2945	67.5376	7.77962	18.059	16.9104	105.398	1.33832
TCGA-B8-A54K	15.41	0	0.0592555	5.0101	36.5767	3.40987	6.15454	14.3158	134.42	1.29877
TCGA-BP-4335	15.6	1	0.133251	8.86738	37.3465	7.68773	10.4308	23.2058	196.442	1.63771
TCGA-B0-4810	15.7	1	0.680942	16.1971	52.7093	4.2281	4.70768	31.428	741.526	4.98211
TCGA-B0-5694	15.77	1	-0.173501	3.96566	51.6446	5.23625	7.38651	7.82094	302	1.25504
TCGA-BP-4787	15.77	1	0.225768	20.0534	19.1028	7.3855	4.38906	10.4211	419.525	3.08826
TCGA-B0-5099	15.93	1	-0.631811	9.06565	67.7288	9.85764	18.4279	6.67879	125.047	1.49464
TCGA-B8-A7U6	16.26	0	0.0534775	9.5525	34.5162	6.99844	9.6172	15.3278	208.819	2.95984
TCGA-MW-A4EC	16.36	0	-0.342761	5.82984	81.9973	9.44923	11.8807	12.529	133.529	1.44974
TCGA-BP-4992	16.46	0	0.805423	18.6748	4.49521	2.48247	4.26114	37.1419	297.275	1.27068
TCGA-B8-5546	16.59	0	0.0741968	6.17872	9.42941	4.54822	2.86816	6.20167	37.2755	1.35615
TCGA-B2-A4SR	16.66	0	-0.262733	10.2845	115.507	8.29976	11.7685	17.6231	140.656	3.02485
TCGA-B0-4818	16.75	1	-0.410522	8.3528	62.0584	17.2592	17.319	15.3635	116.191	1.34389
TCGA-B8-4146	16.79	0	0.124787	8.28796	52.634	31.3923	14.388	1.1688	17.4877	19.9301
TCGA-B8-A54F	17.05	0	-0.37435	8.3143	25.2147	2.2453	23.1892	15.2631	322.162	2.15456
TCGA-B8-4619	17.18	0	0.0302823	8.00495	14.3395	27.6704	2.29489	7.532	66.9288	1.01213
TCGA-B8-A54J	17.35	0	0.0284507	11.4216	81.2769	7.49902	10.4047	24.9475	172.557	1.82459
TCGA-EU-5904	18.1	0	-0.252065	7.20407	73.3868	18.7675	8.03763	10.6427	119.208	1.4692
TCGA-CJ-5681	18.13	1	0.473543	24.3086	5.36517	1.87942	9.36641	11.5943	101.058	11.3145
TCGA-A3-3352	18.43	1	-0.226341	15.7696	43.6482	11.9529	13.5351	12.043	116.671	2.12136
TCGA-CZ-5455	18.43	1	-0.219717	8.14737	73.4605	10.2973	15.4494	10.1753	103.14	7.74898
TCGA-BP-4340	18.46	1	-0.649309	9.81946	39.9117	21.8373	25.3352	11.8733	83.27	2.27991
TCGA-B0-5088	18.5	1	0.374107	10.5664	35.1211	9.42025	5.08076	25.6546	308.812	1.38082
TCGA-BP-5000	18.5	0	0.119218	5.56307	28.4253	4.68328	6.52243	13.6007	531.825	1.73836
TCGA-A3-3380	18.63	0	0.058219	13.0413	25.1308	14.0446	7.71305	15.1061	208.578	1.16519
TCGA-CW-6097	18.76	1	0.46816	8.75263	43.8321	2.99849	2.59736	9.96234	236.038	10.7033
TCGA-A3-3382	18.86	0	-0.0458339	23.7268	30.2629	6.00466	8.30517	8.63062	252.48	1.71592
TCGA-CJ-5678	18.86	1	0.0484703	21.4785	18.8533	4.73805	10.4244	11.8015	372.021	2.70632
TCGA-B0-4697	18.99	1	1.78088	25.7025	8.32451	4.72652	3.05341	66.243	1289.45	5.46301
TCGA-B0-5109	19.28	1	1.65041	19.3258	8.12824	1.59858	1.16448	22.2854	824.308	25.8745
TCGA-MM-A563	19.42	0	0.15019	15.3808	34.4308	5.97442	16.2275	24.7727	519.674	4.17318
TCGA-B0-4707	19.71	1	0.605535	17.7733	1.41903	4.65066	0.79414	13.1595	300.326	6.59414
TCGA-BP-5198	19.81	0	0.239914	6.5795	10.5077	4.29469	7.30409	6.92072	553.318	7.15901
TCGA-MM-A564	19.94	0	0.35478	7.96488	51.2224	2.84608	1.34565	22.1238	245.052	1.10077
TCGA-A3-3387	20.27	0	-0.274883	7.40579	23.3379	4.10007	21.2356	10.8956	310.685	5.39637
TCGA-BP-4795	20.37	0	-0.22223	6.29373	113.731	4.97948	4.94142	9.78037	498.264	1.74537
TCGA-A3-3378	20.7	0	0.353294	10.8263	15.1829	3.71598	10.8511	20.2307	125.706	6.71519
TCGA-B0-5075	20.93	1	0.0099326	7.39411	11.968	3.2993	10.3999	12.616	107.842	2.199
TCGA-BP-4334	21.19	1	0.211647	10.6288	2.29228	30.9594	0.384637	12.2176	34.9836	0.43663
TCGA-CJ-4868	21.22	1	0.542349	16.5041	32.0423	5.98361	3.46373	14.8525	404.949	8.8119
TCGA-B2-4101	21.29	0	-0.140579	9.75468	43.9213	6.19701	13.5554	15.9811	176.16	1.90457
TCGA-B2-5641	21.55	0	-0.160218	7.00349	46.3592	2.88335	13.7366	11.3671	270.936	3.96173
TCGA-CZ-5463	21.75	0	-0.444258	7.56148	44.9248	2.84781	18.2447	5.73197	61.5654	4.15165
TCGA-B0-5097	21.85	0	0.272335	7.73188	45.9751	8.11742	5.68801	9.54971	362.286	8.97304
TCGA-CJ-5679	22.31	1	0.25673	11.542	15.5773	2.58599	3.4447	9.27659	432.173	3.55304
TCGA-AK-3455	22.44	1	-0.305224	7.37341	13.0683	8.83485	21.0872	16.1514	112.016	1.69739
TCGA-CZ-5466	22.5	0	0.020611	6.66279	23.1292	3.96908	10.5144	12.1695	232.346	3.5128
TCGA-A3-A6NL	22.63	0	0.0341971	9.82584	73.5969	7.47108	7.20184	18.175	239.828	2.3377
TCGA-BP-5186	22.77	0	-0.591181	5.40076	77.7186	16.868	16.0726	6.76561	127.381	2.13338
TCGA-CZ-5988	22.77	0	-0.310561	7.37856	73.9911	4.27565	18.2734	4.50786	409.664	9.73381
TCGA-MM-A84U	23	0	0.216689	7.13722	17.2769	2.09212	5.63978	16.4372	359.737	1.05169
TCGA-BP-4169	23.03	1	0.298176	14.5897	54.9075	8.82778	4.60559	14.6457	322.032	6.48188
TCGA-B8-4143	23.29	1	0.926372	13.3486	14.912	4.85719	6.36911	36.0983	283.208	7.82615
TCGA-BP-5192	23.46	0	-0.487202	5.69344	81.0007	9.6684	11.4119	4.86475	94.9574	1.78783
TCGA-B8-5159	23.72	0	-0.43678	5.75522	63.2055	9.91137	18.5365	11.3091	93.1839	3.65943
TCGA-CZ-5454	23.72	1	-0.163291	4.204	30.1075	1.77263	10.9644	9.41625	228.094	1.55802
TCGA-DV-5576	23.88	1	-0.171156	4.76885	62.7593	11.2864	8.25971	11.2596	320.159	1.43722
TCGA-A3-3313	24.15	1	-0.091697	18.6836	16.9238	8.58852	14.1096	5.4108	43.9136	6.8448
TCGA-A3-3372	24.15	0	-0.388756	13.3179	72.2182	7.02482	19.448	14.4529	106.324	3.89708
TCGA-B8-5165	24.21	0	-0.489085	7.31623	103.145	18.6782	9.74267	6.10167	113.387	2.1449
TCGA-BP-5195	24.61	0	-0.344113	4.58643	65.7508	8.41652	10.7725	6.88498	190.213	2.04402
TCGA-CJ-4893	24.64	0	-0.636062	5.5701	113.351	5.80258	15.9625	10.8139	128.097	1.04507
TCGA-B2-5635	24.8	0	-0.457154	3.13984	68.5087	10.7226	13.5154	6.74288	80.4184	2.36332
TCGA-B8-4153	25.03	0	-0.230864	5.64395	61.1042	5.90329	7.95179	8.27379	245.402	0.986039
TCGA-CJ-5680	25.23	1	-0.260731	3.61137	26.541	8.86372	13.2262	8.09791	140.442	2.19114
TCGA-B0-5085	25.3	1	0.254635	10.2676	19.1492	12.6391	5.34333	20.6269	197.103	0.606147
TCGA-CZ-4853	25.43	0	-0.50145	5.16578	31.4936	18.5117	19.1209	8.69294	114.577	1.86071
TCGA-B8-4620	25.53	0	0.144336	5.97554	24.9389	5.78067	5.97902	9.59288	443.547	4.04891
TCGA-CJ-5677	25.69	1	0.449744	5.78695	23.0175	3.96484	1.00716	9.97966	399.71	7.04158
TCGA-BP-4986	25.79	0	-0.0190177	15.2862	40.0293	5.26635	10.7837	14.8044	224.738	2.38003
TCGA-B8-4621	25.89	0	0.0781781	7.32283	1.80124	5.01674	3.1689	5.59228	125.701	1.09694
TCGA-B0-4847	26.05	1	0.410294	13.7246	15.1129	3.47544	9.58819	26.7	290.999	2.96369
TCGA-CJ-4891	26.91	1	0.444996	20.1874	5.08574	3.50003	5.94047	21.8502	797.941	0.942502
TCGA-B8-5163	27	0	0.308633	19.7935	59.6983	5.1583	4.74128	9.5583	571.137	8.75698
TCGA-BP-5189	27	1	-0.252408	5.88847	47.787	5.46501	11.9942	8.00186	209.499	2.72332
TCGA-B8-A54D	27.27	0	0.453009	9.22625	7.83264	9.90306	14.7274	35.7714	118.723	3.73262
TCGA-B0-4838	27.4	1	-0.268766	7.1192	37.7029	4.96412	21.5948	16.1135	121.889	4.81702
TCGA-BP-5006	27.6	0	-0.456602	5.44659	57.2606	9.80706	15.2781	7.36293	143.016	2.10324
TCGA-CJ-4894	27.63	1	-0.377798	13.3542	64.9689	5.71951	23.3943	16.1309	145.969	5.56153
TCGA-BP-4329	27.76	1	-0.269082	5.48417	69.7099	12.0093	7.85032	9.24359	205.102	0.755825
TCGA-A3-3383	28.29	0	0.202015	22.1283	18.2863	4.76853	10.6752	20.5817	365.561	1.78089
TCGA-B0-4696	28.45	1	1.93748	72.7513	3.13602	1.56378	0.184127	10.0129	250.217	36.2877
TCGA-A3-3365	28.68	0	-0.503098	10.9723	56.0108	9.22872	18.4695	9.39556	319.609	1.47251
TCGA-AK-3454	28.71	0	0.832076	29.1023	38.7296	3.30318	2.024	31.5078	664.444	4.55871
TCGA-BP-5010	28.84	1	0.470998	6.60973	20.8685	12.4321	3.09415	20.6386	1028.58	2.20356
TCGA-B0-4848	29.01	1	-0.0650618	7.28068	35.0471	4.46825	12.9036	13.1979	341.875	3.53572
TCGA-AK-3426	29.07	1	1.15041	13.7454	4.05056	1.24028	5.64184	40.9723	1304.8	6.1281
TCGA-B0-4827	29.07	1	0.241876	6.21882	34.4375	2.75589	3.81439	11.8724	347.735	4.27235
TCGA-B8-A54E	29.86	0	-0.304884	9.97226	4.42981	4.22509	12.4212	3.07	46.5759	0.824804
TCGA-A3-3351	29.89	0	0.394122	14.5424	41.0552	4.79901	8.54231	28.7798	164.938	3.22105
TCGA-B2-5636	30.19	0	-0.664619	4.25477	190.199	7.84278	7.448	9.16153	159.832	1.23892
TCGA-B0-5107	30.45	1	0.86943	11.5596	1.42079	0.317904	5.65175	31.8821	199.9	7.0142
TCGA-BP-4998	30.62	0	-0.252956	9.90057	48.1743	6.81351	18.3163	16.9696	245.065	2.67446
TCGA-BP-5175	30.62	0	0.189159	15.076	7.79781	3.46957	3.77331	6.43556	793.685	1.96566
TCGA-CJ-4887	30.62	1	0.264041	11.6368	25.3052	9.2343	9.26018	21.2357	181.95	3.84323
TCGA-A3-3343	31.04	0	-0.156449	6.68747	22.5482	9.93495	14.7274	15.4616	95.203	1.56916
TCGA-CZ-5469	31.08	1	0.491093	7.19346	11.4547	1.06152	1.8602	10.4827	379.46	7.20244
TCGA-BP-5201	31.24	0	0.176541	10.737	18.7599	5.03746	7.77602	12.1232	267.775	4.45499
TCGA-B2-4102	31.27	0	-0.741704	8.58252	84.2347	11.9636	25.2855	14.5695	104.312	1.69549
TCGA-BP-4985	31.27	1	0.554296	4.2755	15.829	4.52042	1.66916	19.8101	770.038	3.33409
TCGA-BP-4355	31.31	1	0.136886	9.21539	60.2918	13.9455	6.37196	23.1704	306.69	0.634282
TCGA-B2-5633	31.64	0	-0.435184	6.05127	90.0299	8.18861	17.2234	15.2509	225.072	2.35116
TCGA-BP-5191	31.77	0	0.256983	7.68691	9.48145	2.89048	5.49585	14.5431	650.98	1.52195
TCGA-BP-4351	31.87	0	0.579942	10.081	18.1685	18.8712	2.79865	27.8452	274.907	2.65763
TCGA-B2-4099	31.93	0	-0.253945	10.4111	37.9345	2.55375	14.3869	9.34266	159.978	2.65314
TCGA-B2-3923	32.59	0	-0.540859	3.13142	23.0093	178.886	4.24266	6.12433	9.8465	1.6152
TCGA-BP-4164	32.59	1	-0.576189	6.97133	17.4046	10.5527	26.5939	11.0339	80.4326	2.93112
TCGA-B2-5639	32.95	1	-0.166446	10.7122	26.0095	5.32642	16.7635	9.10274	285.651	5.58905
TCGA-BP-5190	33.21	0	-0.237374	3.52721	16.071	19.1997	9.47676	5.21006	181.934	1.07288
TCGA-BP-4982	33.31	0	-0.382174	9.54304	82.2971	23.6929	12.8251	10.3114	167.725	3.168
TCGA-A3-A6NI	33.44	0	-0.141778	9.16035	34.3165	2.65337	14.2439	14.8667	251.781	1.78709
TCGA-BP-5196	33.44	0	0.326302	11.271	25.7072	2.27127	4.85248	17.4624	356.078	2.9846
TCGA-B0-4817	33.48	1	0.67921	8.58183	1.98756	4.15352	2.90794	30.3814	388.118	1.11962
TCGA-BP-4354	33.97	1	1.45474	10.5684	12.4888	2.42661	4.53823	46.5327	340.405	13.0442
TCGA-B0-5083	34.33	1	-0.0890003	2.51783	15.5302	33.1312	4.81309	7.83003	179.451	0.534811
TCGA-B8-5552	34.36	0	-0.250287	8.01521	112.653	5.49283	6.94113	10.4893	196.803	2.89298
TCGA-BP-5200	34.92	0	-0.420014	8.08207	58.8406	5.32719	16.2005	8.32602	215.533	2.65407
TCGA-BP-5008	35.18	0	-0.169358	11.416	42.9802	9.43204	10.7285	8.85056	191.204	2.82347
TCGA-CW-5590	35.32	1	-0.440298	6.83479	71.6613	5.77871	16.135	9.25965	248.56	2.73733
TCGA-G6-A8L8	35.84	1	-0.128548	9.81042	24.6155	6.26191	14.5965	17.3446	233.16	0.482221
TCGA-B2-3924	35.87	0	-0.406783	4.46274	81.955	13.4437	17.7898	9.1711	67.9248	6.94095
TCGA-BP-5009	35.87	1	0.0173289	9.09592	34.0557	2.37614	7.99745	13.1566	210.413	1.63715
TCGA-BP-4981	36.04	1	0.178062	5.22847	16.7748	4.19021	7.30674	18.9516	242.52	0.623179
TCGA-A3-3323	36.33	0	-0.261462	12.1649	42.1841	9.39681	14.9402	12.2737	167.14	2.0568
TCGA-BP-4797	36.37	0	0.116681	7.26042	35.3006	5.52997	4.89755	9.27207	176.385	4.18491
TCGA-B0-4822	36.5	1	0.845582	33.901	40.4735	3.77345	2.19623	34.4997	704.6	3.18626
TCGA-BP-4790	36.5	1	-0.226598	11.7013	55.8737	9.37203	12.7931	10.8681	351.731	2.66958
TCGA-A3-3306	36.79	0	-0.622252	4.10477	25.167	18.3588	24.7749	8.38708	136.847	3.0681
TCGA-B0-4852	36.83	1	-0.0877992	10.9218	49.4785	8.71803	9.72402	8.48416	116.486	4.90675
TCGA-BP-4801	36.93	0	-0.453518	7.88698	81.8504	6.65974	13.7429	8.74314	272.394	1.61328
TCGA-BP-4987	36.93	0	-0.616057	7.38192	83.3572	11.3956	19.6724	10.9885	84.7757	2.19479
TCGA-BP-5004	36.99	0	-0.0557434	11.055	21.1271	12.3316	10.8403	7.00285	140.301	5.11343
TCGA-A3-3319	37.12	0	0.350014	6.4666	6.21834	4.72549	7.62826	11.4941	208.173	8.15139
TCGA-DV-5573	37.12	0	0.0726128	12.4596	21.1131	7.88478	14.4592	13.5517	197.413	6.97022
TCGA-BP-5185	37.19	0	0.122771	4.96875	12.5624	4.44459	5.50167	10.5456	495.446	1.41525
TCGA-BP-4332	37.22	0	-0.1453	8.87476	57.0677	7.29116	8.93776	10.4016	278.5	2.13341
TCGA-BP-4799	37.22	1	0.0395385	12.2204	13.0728	4.64437	5.19965	7.13283	507.821	0.594616
TCGA-BP-5184	37.22	0	-0.359982	5.20039	74.0057	21.2303	10.2109	6.01629	164.538	3.33537
TCGA-A3-3326	37.35	0	-0.0741222	12.6785	51.2153	16.583	11.9514	16.8374	95.3898	3.15433
TCGA-BP-5007	37.45	0	0.021451	9.37292	52.8605	9.33207	7.87593	16.8722	177.74	1.813
TCGA-AK-3456	37.55	0	-0.184691	15.3057	3.19781	5.88143	9.95222	3.60914	68.5923	1.07683
TCGA-BP-5182	38.27	0	0.0376022	5.55514	28.0089	3.84943	6.46875	9.04737	385.691	2.47851
TCGA-AK-3458	38.37	0	-0.0717704	5.43863	3.87721	6.2353	11.5973	8.14758	156.738	3.10981
TCGA-B0-5120	38.4	0	-0.0524453	7.8535	55.4813	6.84829	7.37313	10.3386	450.212	2.60168
TCGA-A3-3325	38.44	1	-0.446701	10.948	57.6969	8.05396	17.8701	9.35151	206.669	2.72546
TCGA-B0-5113	38.6	0	-0.381144	12.0497	63.8488	4.02779	13.349	8.87474	159.468	1.26425
TCGA-BP-5001	38.67	0	0.137719	12.5481	25.3977	5.63502	6.9612	17.5928	148.706	0.74274
TCGA-A3-3324	38.96	0	-0.472306	9.48275	39.7399	3.18564	19.1181	9.18378	159.72	1.51942
TCGA-A3-3311	39.13	1	-0.183401	11.3381	55.4332	8.54804	14.2301	12.463	165.306	4.39112
TCGA-B0-4846	39.42	1	-0.638084	6.29354	84.6003	9.13619	18.6363	7.54731	136.81	2.57899
TCGA-CJ-4895	39.42	1	-0.00791239	8.13723	26.1969	5.23902	9.74179	11.1142	271.084	2.94751
TCGA-AK-3447	39.98	0	-0.0391346	0.940713	4.02206	4.20686	2.47719	2.74242	4.95719	0.121371
TCGA-B8-5158	40.01	0	0.511973	15.3068	27.3737	6.11719	7.11642	12.442	204.81	12.4777
TCGA-B0-4821	40.41	1	1.45742	17.2983	4.94496	2.31114	2.05345	53.4711	1018.43	4.57461
TCGA-AS-3777	40.67	0	0.143634	9.52691	6.92626	8.0158	5.95906	8.63818	74.9571	3.87853
TCGA-B0-4836	40.67	1	0.277875	12.519	12.3935	3.07514	9.69148	15.3919	383.295	5.54038
TCGA-BP-4999	41.59	0	-0.472618	5.87863	83.6298	11.0204	14.765	9.31728	118.262	2.64432
TCGA-BP-4763	41.72	1	-0.567225	6.38623	72.8165	5.28191	17.437	4.26719	409.276	3.09504
TCGA-B0-5116	41.85	0	0.0199375	8.43601	65.0976	7.2698	8.76144	3.38242	305.766	10.3689
TCGA-B0-5402	42.38	0	-0.376699	6.08266	46.768	7.03042	16.1277	10.2495	120.687	2.05482
TCGA-BP-5183	42.41	0	0.00870481	10.7373	44.1381	3.88211	10.1053	15.5146	141.476	2.87722
TCGA-B8-4151	42.67	0	-0.291028	2.40397	29.0572	9.89582	11.0662	6.3725	99.222	1.15628
TCGA-A3-3358	42.94	0	-0.420097	13.5218	30.2414	3.53818	20.3221	9.88506	195.429	2.21053
TCGA-BP-4994	42.97	0	-0.639481	7.20206	34.2819	19.1728	17.6214	3.01194	48.3519	0.759874
TCGA-A3-3374	43.17	0	0.631867	6.85509	5.37569	10.9121	1.93968	31.3044	161.907	0.18887
TCGA-B0-5077	43.27	1	0.115589	10.882	36.4741	8.65925	6.58393	12.3005	188.187	3.93003
TCGA-DV-5565	43.66	0	-0.15953	4.07532	49.0662	3.3463	7.05777	7.3645	435.975	0.865451
TCGA-B0-4712	43.92	1	0.693617	20.5354	10.558	1.79148	3.99889	14.5536	873.051	9.41202
TCGA-BP-4762	44.12	1	-0.081849	5.45753	63.7697	10.2066	5.57731	6.68042	461.513	3.51563
TCGA-BP-5199	44.51	0	0.290278	11.8467	35.1955	6.27219	6.53792	16.5946	503.147	4.60557
TCGA-BP-4347	44.91	0	-0.524974	9.72224	116.019	14.5511	13.4104	10.0535	123.545	2.69514
TCGA-B0-4816	45.04	1	0.107164	9.00702	45.6729	6.19899	7.29443	17.8725	194.994	2.00384
TCGA-BP-4995	45.04	0	-0.708574	6.72485	49.0718	18.9531	18.8087	3.42494	60.9832	1.07324
TCGA-CJ-4916	45.11	0	0.136804	10.4161	37.8205	10.9231	11.4955	23.957	137.76	2.48747
TCGA-B0-4837	45.27	1	0.103119	7.66146	26.3412	5.30549	7.78806	10.7156	404.219	3.97351
TCGA-B8-4154	45.34	0	-0.337453	4.00123	44.1303	9.64012	12.8651	7.45218	127.942	1.9876
TCGA-BP-4973	45.47	0	-0.109222	10.6437	29.0582	20.7377	12.5259	14.4777	82.2911	2.59874
TCGA-A3-3328	45.5	0	0.0803532	12.5074	5.76846	81.2708	3.14284	10.5838	13.9329	4.17767
TCGA-A3-3349	45.5	0	-0.12612	12.0724	99.1509	8.6935	8.15042	15.7004	385.142	2.34532
TCGA-DV-5566	45.93	0	-0.083545	7.09223	40.8766	12.1584	10.827	6.1542	237.112	6.57156
TCGA-CZ-4854	46.12	1	0.229656	27.1178	24.824	3.27855	6.94791	12.5958	283.265	4.14516
TCGA-B0-5399	46.35	0	0.0266834	10.5323	52.911	7.55154	6.15789	10.9521	346.626	3.1327
TCGA-BP-4983	46.42	0	1.63659	23.0167	4.52181	0.640168	0.151119	32.377	238.572	20.2171
TCGA-BP-4991	46.42	0	-0.37731	8.54147	92.0188	10.9625	16.2016	16.3087	96.9416	2.90118
TCGA-CJ-4635	46.52	0	0.180285	17.2855	32.3679	6.94669	9.73423	15.6309	105.46	5.51916
TCGA-B0-4811	46.55	1	0.318774	16.4935	17.9317	4.60165	6.77251	15.134	414.871	4.59928
TCGA-AK-3443	46.75	0	0.119667	2.28507	8.58733	12.3184	0.37224	6.9027	8.32041	0.890077
TCGA-CZ-4857	47.04	1	0.341348	10.2423	20.6771	2.70085	9.42085	12.5656	327.724	9.3354
TCGA-BP-4975	47.08	0	-0.358286	4.26616	57.3802	15.9072	11.8549	4.75604	129.543	3.70167
TCGA-CJ-4872	47.14	0	0.166727	11.77	51.395	7.43884	4.76072	10.2581	596.436	4.88822
TCGA-A3-3307	47.17	0	-0.389291	9.91071	44.9012	8.01742	17.193	9.66575	125.171	2.57066
TCGA-CJ-4901	47.63	0	0.934196	33.0362	22.3844	2.57024	5.50687	36.7306	268.554	6.27414
TCGA-BP-4804	47.93	0	0.323182	17.3562	44.5917	5.38115	6.36307	19.5085	452.925	4.21253
TCGA-BP-4766	48.03	0	-0.448683	7.23396	68.2358	13.6895	19.3246	12.1743	63.8579	4.2164
TCGA-BP-5168	48.06	1	-0.403827	5.04726	51.9337	10.9379	13.5072	6.41266	127.167	2.16536
TCGA-B8-5550	48.49	0	0.242927	5.6055	37.5914	4.22698	4.23268	7.54608	377.58	7.29391
TCGA-A3-3322	48.55	0	-0.432419	10.0094	45.6695	7.85106	18.5875	9.05502	143.207	2.97298
TCGA-A3-3331	48.78	0	-0.409697	8.005	60.7153	7.40318	17.8072	11.947	92.1273	2.85652
TCGA-B0-5121	48.78	0	-0.172395	5.60671	55.0962	10.108	7.18217	7.39291	234.104	2.06599
TCGA-BP-4971	48.85	0	0.757832	9.4716	15.8653	10.091	5.12208	37.5887	617.098	1.83689
TCGA-BP-4789	48.92	0	-0.633225	6.04152	129.315	24.491	11.8853	6.90013	468.635	1.77937
TCGA-A3-3317	48.98	0	-0.154106	9.33625	32.7946	6.62863	15.5694	11.7409	222.733	4.4415
TCGA-A3-3316	49.05	0	0.173682	10.9295	38.8712	6.90943	1.40398	9.60133	185.393	2.75647
TCGA-BP-4346	49.05	1	0.604957	15.975	22.6065	8.91714	8.07657	32.2462	122.481	4.76302
TCGA-BP-5181	49.11	0	-0.250435	5.90225	47.9702	6.61177	11.2668	6.6281	165.488	3.1446
TCGA-CJ-4905	49.15	0	-0.569188	6.52728	126.208	15.9879	12.2377	6.85709	312.262	3.11614
TCGA-CJ-4870	49.21	0	-0.296954	4.16772	58.8558	7.02422	10.4841	8.95452	142.042	1.29069
TCGA-CJ-4907	49.24	0	-0.134818	8.18722	53.7075	11.8795	9.23034	9.9288	338.367	2.79732
TCGA-BP-4972	49.34	0	-0.235123	5.55223	57.2208	5.18298	10.4995	9.05459	260.625	2.06341
TCGA-A3-3320	49.54	0	-0.716198	9.3489	50.0662	27.9873	21.6156	8.35555	73.3501	0.991513
TCGA-BP-4345	49.8	0	0.336582	7.24591	60.017	12.4434	3.15517	13.4521	1487.69	5.03141
TCGA-B8-4148	49.93	0	-0.204082	10.8377	45.5857	13.2505	22.3463	22.7971	70.6946	4.52684
TCGA-CJ-4902	49.93	0	0.400287	16.5629	49.6993	8.03141	3.69789	22.7335	516.891	2.72098
TCGA-CJ-4892	49.97	0	-0.0570684	11.5661	34.8841	14.8961	11.2338	15.104	187.603	2.2388
TCGA-B8-4622	50.1	0	-0.243886	11.1831	38.6619	10.9749	15.3783	11.0657	208.737	3.23881
TCGA-B8-5545	50.1	0	-0.1638	5.84914	69.8512	5.76379	10.4614	8.70905	634.927	4.06131
TCGA-CJ-4899	50.2	0	-0.122705	11.9519	84.08	12.8488	8.37679	13.0145	221.186	3.4891
TCGA-CJ-4908	50.3	0	-0.136697	9.36574	69.9387	10.6002	10.6034	15.7763	187.183	2.30868
TCGA-B0-5119	50.99	0	-0.831924	4.29612	131.291	18.2039	20.6252	7.04967	112.77	4.6176
TCGA-A3-3362	51.22	0	-0.343767	7.32479	59.7278	19.9749	14.0714	11.2023	142.653	2.59927
TCGA-CJ-4903	51.25	0	-0.315772	11.0735	35.1652	9.60952	14.9852	9.9009	177.077	1.5269
TCGA-CJ-4888	51.48	1	0.505627	15.6903	12.5852	3.87905	5.69081	20.2049	535.346	4.7117
TCGA-B0-5098	52.04	1	1.49015	105.964	1.18014	0.3314	0.323617	20.3121	206.103	17.9336
TCGA-B0-4815	52.17	1	1.00955	22.815	16.7744	1.59713	5.3	39.251	304.905	6.55121
TCGA-BP-4341	52.2	1	-0.0364367	11.3798	52.0922	15.5891	8.81002	18.4678	106.054	0.748707
TCGA-BP-5176	52.23	1	-0.286886	5.32511	63.8421	17.3538	7.15351	5.5833	170.609	1.72598
TCGA-B0-5106	52.5	1	0.0882818	13.7249	47.3281	4.65438	9.31788	21.7031	308.341	0.535305
TCGA-B0-5115	52.69	0	-0.207435	9.34338	90.1072	12.9168	8.45431	12.7169	226.579	2.35412
TCGA-B0-5117	52.83	0	-0.0685403	4.49755	11.9205	41.4783	1.41781	4.47338	41.8873	0.660648
TCGA-A3-3347	52.89	1	0.851031	16.4165	17.0891	3.41562	5.78685	26.2392	340.031	10.6153
TCGA-CJ-5689	53.22	1	-0.162335	5.77566	57.8116	9.35655	9.93496	9.73588	682.657	2.23213
TCGA-A3-3373	53.25	0	-0.465266	6.78362	46.8783	13.5039	15.9618	5.33222	171.111	2.74806
TCGA-A3-3329	53.35	0	-0.392528	5.58478	41.6758	3.76436	17.0845	10.6754	87.1097	1.65356
TCGA-BP-4326	53.38	1	0.124152	12.0685	20.3735	3.06558	4.36572	8.00492	367.713	2.37427
TCGA-CJ-6028	53.38	1	0.462234	14.2608	38.3423	5.59582	2.51953	7.38214	132.678	11.5268
TCGA-DV-A4VX	53.42	1	0.31805	13.3474	3.15205	7.42468	9.29533	18.8996	345.984	3.86229
TCGA-BP-4976	53.61	0	-0.166037	11.5749	70.7644	14.4955	9.04887	4.69953	79.1541	6.82893
TCGA-B0-4839	53.84	1	-0.0143071	6.25728	42.5299	3.47702	5.34958	9.80288	376.089	1.14226
TCGA-B0-4824	54.43	1	-0.368773	8.972	79.1233	9.46342	18.9301	18.7361	98.6117	2.71621
TCGA-CJ-4912	54.43	0	0.375263	15.5175	16.8747	5.29762	7.78957	27.4465	172.681	0.774545
TCGA-CJ-4641	54.57	1	0.5299	11.7801	21.474	5.74109	6.72599	25.1366	327.495	5.13385
TCGA-BP-4344	54.73	0	-0.55369	5.74296	145.039	10.7723	10.9486	11.1637	259.943	1.57403
TCGA-BP-4177	54.86	0	-0.212177	2.52043	46.9589	8.49857	8.42658	8.74501	212.968	0.807658
TCGA-CZ-5459	55.29	0	-0.0451595	5.44959	34.0582	8.54107	9.70286	9.15573	341.985	3.97323
TCGA-A3-3376	55.72	1	-0.430153	11.8749	164.311	10.4375	9.86425	12.6985	317.464	3.93931
TCGA-CJ-4900	56.31	1	0.682994	12.7285	8.82536	3.74895	4.80955	28.1433	390.266	4.21282
TCGA-B0-4842	56.64	1	0.544252	6.78531	4.84689	2.67434	2.28809	21.3487	675.717	1.7704
TCGA-DV-5575	56.8	0	-0.478883	5.01923	67.3505	10.4793	15.9947	5.79328	190.498	3.79871
TCGA-BP-4777	56.87	0	-0.0238743	12.9279	35.7923	11.0583	9.73759	9.67207	178.482	4.51544
TCGA-B0-5400	56.93	0	0.230878	8.58749	3.19243	3.84181	4.56342	12.0084	740.822	0.76374
TCGA-BP-4968	57.36	0	0.211826	13.5219	31.5075	10.3947	5.03171	14.8521	304.243	2.86217
TCGA-B0-4710	57.65	0	0.183691	14.8461	55.112	9.38152	7.07029	16.9516	126.678	4.9999
TCGA-CJ-4884	57.79	0	-0.152853	9.66721	34.1953	4.06897	16.3937	15.9841	140.526	2.96957
TCGA-B0-4718	58.41	0	0.0190309	8.86809	30.3994	3.54803	9.71088	15.4847	290.961	1.35716
TCGA-AK-3450	58.44	0	-0.251595	3.53993	51.7948	12.1501	11.4075	12.2823	239.736	0.861951
TCGA-B0-5108	58.54	0	0.29854	6.88571	30.8614	7.9771	5.68861	17.2497	1065.09	2.38354
TCGA-BP-4962	58.64	0	0.0504737	5.35749	6.86211	8.47333	9.41602	12.1248	328.747	2.14075
TCGA-CZ-4859	58.71	0	-0.785888	3.2767	62.245	16.462	22.912	4.42441	75.8332	3.06295
TCGA-CZ-5452	58.77	0	0.399289	6.1743	21.4988	7.56317	8.11087	27.2796	221.539	2.70898
TCGA-B0-5700	58.8	0	-0.234655	7.86809	52.6822	6.08476	10.5588	8.77031	213.286	1.92772
TCGA-CJ-4643	58.9	0	-0.638565	7.32464	106.933	14.0354	18.6645	13.8869	116.506	1.42718
TCGA-BP-4969	58.94	0	-0.180415	7.94656	42.5423	16.6287	9.35288	11.289	112.251	1.05351
TCGA-BP-4963	60.25	0	-0.0607702	9.79913	41.6075	12.5495	16.7867	19.6874	121.973	4.76879
TCGA-BP-4775	60.55	0	-0.37438	14.9092	51.4988	9.06441	19.5666	10.3054	120.256	4.80234
TCGA-BP-4784	60.91	0	-0.0177054	4.36124	40.7296	5.45698	5.36172	8.64929	532.317	1.3925
TCGA-BP-4964	61.17	0	-0.472493	7.6059	54.1336	6.48868	17.7378	9.41442	173.152	1.84891
TCGA-BP-4965	61.47	0	-0.572131	8.75998	102.416	15.2517	16.324	5.29909	168.17	5.26268
TCGA-BP-4769	61.63	0	-0.105392	5.47598	35.2594	13.3247	7.75293	10.3472	464.661	0.471291
TCGA-BP-4174	61.73	0	-0.294475	4.61054	18.8887	1.19417	16.4185	6.11623	209.921	3.53414
TCGA-CJ-4882	61.86	0	0.709788	21.4774	17.987	5.23514	3.20383	25.4919	780.814	4.34227
TCGA-BP-4774	61.93	0	-0.263456	7.60487	54.7762	9.98889	13.3978	13.1131	152.571	1.7798
TCGA-A3-3335	61.96	0	-0.153808	7.13362	5.67898	8.02801	17.6633	16.682	170.296	1.49658
TCGA-BP-4330	62.02	0	0.14414	16.2321	49.8747	11.1983	9.96337	23.1206	130.055	2.60863
TCGA-CJ-5683	62.06	0	-0.197098	5.39313	57.1976	12.0021	12.6742	7.31531	216.465	6.23937
TCGA-BP-4173	62.19	0	0.727147	15.0517	23.7907	3.35041	6.10976	28.1263	260.463	7.7523
TCGA-CZ-5989	62.58	0	-1.22217	2.19919	92.8204	11.6135	34.1611	0.350931	19.0748	6.21415
TCGA-CJ-6031	62.61	0	0.21949	10.0403	39.9435	6.36029	4.73235	12.3065	634.848	3.97604
TCGA-BP-4343	62.81	1	0.192366	27.3119	30.1435	2.43998	6.49132	7.40213	487.563	5.54252
TCGA-BP-5178	62.81	1	0.118543	7.81821	14.8618	5.57027	6.31902	7.98227	593.412	3.18657
TCGA-B0-5100	62.84	1	0.578622	6.0439	20.2714	6.80232	0.433074	19.6141	1563.14	1.42188
TCGA-CJ-4636	63.21	0	0.0911586	12.4722	32.1852	2.1495	9.47587	13.8763	267.158	3.65207
TCGA-CZ-4863	63.34	0	-0.185218	12.391	64.8149	8.76576	16.4434	14.2728	90.1749	6.07373
TCGA-CZ-5451	63.37	0	-0.311393	7.25554	73.9346	12.5571	11.9703	10.7072	103.198	2.77189
TCGA-BP-4961	63.57	0	-0.481652	5.33917	88.1371	12.3126	12.9441	9.49176	156.551	1.30527
TCGA-CJ-4889	63.93	0	-0.374184	9.75623	56.7869	4.49624	15.4918	9.66712	249.025	2.04076
TCGA-CJ-4886	64.13	0	-0.358423	8.67067	96.4245	12.0116	9.96656	8.85993	228.244	2.53037
TCGA-BP-4176	64.22	0	-0.119214	7.44059	23.035	3.68555	13.2296	10.6842	323.194	2.80512
TCGA-CJ-4876	64.22	0	-0.298103	7.79816	14.4229	4.30926	20.7789	14.8991	321.182	1.52337
TCGA-CW-5580	64.52	1	-0.325869	7.93454	40.2746	6.50145	16.2351	5.4063	199.203	5.05013
TCGA-B0-4700	65.05	1	0.78112	21.2709	26.507	4.86026	4.32743	27.5339	1074.39	5.79507
TCGA-B0-4845	65.24	1	-0.112657	10.2623	64.4313	7.68032	11.2021	12.7028	141.884	4.39391
TCGA-A3-3385	65.47	0	-0.556992	7.44551	21.8308	38.7845	22.6579	5.92684	38.4108	5.49256
TCGA-CZ-5985	65.6	0	-0.35499	6.2647	23.6945	3.02651	22.7875	12.326	181.32	4.29914
TCGA-DV-5567	65.83	0	-0.378326	4.13597	50.4401	11.8623	14.805	11.8001	176.143	0.770728
TCGA-B0-5110	66	0	-0.61193	6.81991	109.958	10.107	16.4167	11.4671	159.036	1.48811
TCGA-CJ-4881	66.16	0	0.365094	9.90816	19.0968	3.31244	4.9512	16.3685	466.116	3.88785
TCGA-DV-5574	66.23	0	-0.0388547	10.5458	66.9305	5.45863	6.05333	8.09857	331.242	4.10926
TCGA-CW-5588	66.26	0	-0.160774	14.5451	64.5243	4.70151	9.40679	7.24487	369.076	3.69929
TCGA-CJ-5686	66.95	0	-0.316844	5.56106	48.4726	9.17911	12.4713	7.56534	192.942	2.18121
TCGA-CZ-5984	67.9	0	-0.0757086	13.4413	31.2477	2.58111	14.9196	9.41855	354.463	6.03406
TCGA-BP-4781	68.33	0	-0.174794	6.66593	37.1885	4.76792	11.3146	7.80653	205.964	3.15007
TCGA-AK-3434	68.56	0	-0.237418	5.78504	33.4556	9.96244	14.0614	10.3759	257.395	2.41565
TCGA-B0-4834	68.66	1	0.0170728	11.0163	25.4929	17.4202	1.6398	5.2144	25.0076	1.57073
TCGA-CZ-4858	69.15	1	1.28412	33.8363	2.69373	0.52244	0.103282	21.6377	236.969	16.6912
TCGA-CZ-5464	69.91	0	0.510878	19.4708	56.8576	6.84108	4.0271	16.216	445.716	9.66698
TCGA-G6-A8L7	70.07	0	1.17279	10.1819	4.86757	3.8306	1.86331	29.1441	569.965	12.4193
TCGA-B0-4945	70.47	1	-0.557	6.56255	74.846	4.91773	18.3345	11.3847	212.019	0.866155
TCGA-B0-5695	70.63	0	-0.515306	4.2988	111.004	7.18793	9.70815	5.95064	121.889	1.59315
TCGA-B0-5702	71.35	0	0.973518	14.7756	1.88814	1.08528	4.02085	36.8587	2248.67	0.122877
TCGA-BP-4960	71.35	0	0.554048	9.93493	24.1519	7.13508	2.57956	26.1281	447.186	2.02885
TCGA-BP-4765	71.75	0	-0.382526	4.77611	54.6049	16.6542	13.4018	8.15724	149.14	2.24838
TCGA-CJ-4878	71.81	0	-0.326526	9.86444	33.0687	13.3052	17.4146	11.131	133.069	2.80424
TCGA-CJ-5672	71.94	1	-0.151034	11.8472	42.5665	4.71698	10.14	7.94381	340.553	2.49908
TCGA-BP-4758	72.54	0	0.037406	8.65471	52.0685	6.49917	6.1771	13.0451	262.349	2.46611
TCGA-AK-3461	72.83	0	-0.170714	6.52403	26.9729	12.0696	16.2111	14.3204	143.371	3.43366
TCGA-CW-5587	73.13	0	-0.246058	9.88355	87.9743	13.6656	12.1653	12.371	136.719	4.62419
TCGA-CJ-4637	73.16	1	1.10116	15.6518	17.7759	1.56575	6.49432	38.8108	296.976	10.4776
TCGA-CJ-5684	73.29	0	-0.485414	11.2428	82.1931	5.38242	15.1133	8.4715	186.26	2.03303
TCGA-AK-3431	73.62	1	-0.00678253	4.11792	52.8792	7.78071	6.38741	8.17059	461.593	4.12839
TCGA-B0-5703	73.78	0	0.0630464	9.69942	9.68193	15.719	7.0257	8.91581	188.298	3.12626
TCGA-BP-4342	74.11	1	0.518958	10.7365	17.5919	9.11119	1.97013	19.2995	355.677	4.14867
TCGA-BP-5174	74.15	0	-0.124283	5.14571	27.2663	7.32258	9.26466	8.34762	212.18	1.85485
TCGA-CJ-4873	74.21	0	0.582562	11.1886	6.51281	1.02682	3.51756	23.323	763.219	2.12093
TCGA-BP-5180	74.34	0	-0.381925	5.94775	17.87	6.98718	21.7728	9.73824	220.506	3.94591
TCGA-A3-3367	74.57	0	-0.412225	8.16298	48.9953	9.12739	16.0216	6.57861	132.438	3.2768
TCGA-CW-5591	74.61	0	0.00804506	7.91889	18.4405	7.52572	4.61652	5.51914	182.088	2.02571
TCGA-A3-3370	74.7	0	-0.216344	11.9873	52.1885	16.9431	14.3662	15.066	102.979	2.75019
TCGA-CJ-4874	75	0	-0.475055	6.62312	68.5714	13.7637	15.6626	7.47833	144.98	3.0763
TCGA-CJ-6030	75.53	1	0.00443476	6.16595	33.1386	5.02312	8.81371	10.8497	259.657	3.38267
TCGA-BP-4170	76.97	1	-0.541302	3.66115	88.6322	14.344	13.596	7.69189	138.488	1.70219
TCGA-BP-4760	77.56	0	-0.0747843	3.38148	48.7229	8.58494	6.46225	8.79647	627.331	1.54205
TCGA-BP-4759	77.92	0	-0.144282	10.7993	43.3762	4.60968	9.4445	6.1122	318.301	3.28087
TCGA-CW-5589	78.12	0	-0.355235	6.46505	81.9457	11.2868	9.97372	7.60391	195.962	2.21795
TCGA-B0-4833	78.38	1	0.168878	14.9673	51.7766	9.25622	8.83422	23.919	160.979	1.9002
TCGA-AK-3445	78.58	0	0.150342	14.8382	28.904	3.9161	11.2623	13.7283	1188.84	3.87249
TCGA-BP-5170	79.24	0	-0.316513	4.40744	58.7151	5.27616	11.3111	7.84639	383.378	1.2978
TCGA-CZ-5453	79.47	1	-0.589626	2.8009	83.901	6.04385	15.1221	5.50287	96.4335	2.09911
TCGA-CZ-5456	79.57	0	0.0218764	19.0765	13.7269	0.861047	10.865	7.77071	216.06	4.42763
TCGA-CJ-4871	79.6	0	-0.151263	5.70823	43.7369	6.83123	9.40901	7.34431	429.579	2.64189
TCGA-B0-5710	79.83	0	-0.552186	6.26146	109.88	5.21797	14.443	11.2612	166.384	1.12638
TCGA-CZ-5982	80.12	0	-0.597656	3.56277	72.7925	5.16931	17.2648	5.49104	82.6149	2.58415
TCGA-BP-4331	80.62	1	-0.148985	9.42978	27.4992	8.17136	18.2274	20.8148	210.877	1.46468
TCGA-B0-5701	80.85	0	-0.0745006	11.0178	21.4412	4.74324	15.5284	13.6786	206.206	4.10092
TCGA-DV-A4W0	81.14	0	-0.0380618	5.80279	22.5917	11.2349	11.7887	9.86428	108.073	5.20619
TCGA-CW-5583	81.77	0	-0.430733	6.71624	90.8752	31.1557	8.48997	6.64139	129.081	2.09289
TCGA-A3-3359	82.26	0	-0.296353	13.6234	63.6415	33.2258	13.785	14.7109	93.8977	2.62932
TCGA-AK-3460	82.39	0	-0.149279	5.82684	37.1357	8.2024	10.9901	10.0058	180.554	2.67789
TCGA-AK-3453	83.15	0	0.434775	12.7763	15.7292	3.60939	9.15521	26.2004	313.36	3.53924
TCGA-CW-6090	83.84	0	-0.220794	6.86411	29.748	3.09664	9.67248	5.21523	336.481	1.03758
TCGA-CJ-4869	83.9	0	0.435865	8.82161	29.8245	5.09004	2.20902	19.157	448.037	3.06889
TCGA-CZ-5465	84.23	1	-0.33067	6.0336	54.3275	3.6151	11.1797	4.98991	125.012	2.46592
TCGA-BP-4159	85.45	1	-0.0831142	2.72108	56.175	7.47765	4.4604	6.00209	326.002	2.64314
TCGA-B0-5696	85.71	0	-0.276151	6.26856	50.7029	6.65432	9.6834	5.66878	309.504	1.6335
TCGA-CW-5585	85.71	0	-0.360752	9.38948	49.2164	27.6703	10.8963	5.62982	139.32	2.20598
TCGA-B0-5697	86.4	0	-0.212158	8.32396	33.679	2.67173	14.322	9.02629	325.375	3.11791
TCGA-BP-4959	87.39	0	-0.41943	4.22817	20.7419	10.0555	18.0171	7.1691	164.152	2.17613
TCGA-A3-3357	88.3	0	-0.282718	5.12173	26.4824	3.59424	15.3038	7.80889	85.6836	3.13269
TCGA-BP-4167	89.29	0	0.34281	16.0351	9.20361	6.16973	2.84367	11.6047	699.672	2.61871
TCGA-B0-5712	89.42	0	-0.31318	6.69608	29.4286	6.04542	16.5831	10.9576	131.042	1.93286
TCGA-BP-4161	90.21	0	0.116604	9.72895	33.8959	6.44071	11.7145	20.6276	134.16	3.36685
TCGA-B0-5104	90.41	1	-0.45296	6.03088	52.285	10.2951	15.2048	8.3097	94.6612	1.31974
TCGA-CZ-5457	90.47	0	-0.484999	5.86063	88.673	7.00861	10.8493	4.85507	75.6691	1.90758
TCGA-B0-5102	90.8	1	-0.0775003	11.6347	17.7969	2.0774	9.27879	9.72531	205.36	0.670475
TCGA-B0-5713	91.39	0	-0.719033	7.67141	90.1205	11.4246	20.8743	7.50959	116.536	3.03704
TCGA-CZ-5458	91.62	0	-0.0618479	7.40971	64.421	9.56772	8.82249	14.648	331.717	2.49848
TCGA-CW-5581	91.95	0	-0.753108	4.20761	78.2758	18.1844	17.9149	4.69614	116.366	1.07702
TCGA-CZ-4864	92.97	1	-0.292349	8.87622	32.0669	12.2854	19.7442	13.8098	104.465	4.00162
TCGA-BP-4163	93.27	0	-0.283939	4.87837	44.5491	2.53841	13.2119	9.19693	148.941	2.02393
TCGA-BP-4338	93.92	0	0.286889	45.9278	6.27859	0.950477	3.31983	3.90706	346.948	4.22334
TCGA-AK-3440	94.12	0	0.00584075	2.92058	7.71103	4.51565	0.847855	1.28011	31.5144	0.839911
TCGA-AK-3451	94.22	0	-0.212993	1.97619	18.8284	3.51842	11.4861	5.16689	323.093	2.12117
TCGA-CZ-5460	94.38	0	-0.253497	6.0516	48.8369	6.65215	16.4042	15.4957	158.397	2.45133
TCGA-BP-4160	94.65	0	-0.231432	6.60791	30.8582	3.8459	12.4334	6.02409	140.855	3.20475
TCGA-BP-4325	97.37	0	-0.43912	10.2034	40.0418	17.8526	24.1015	12.8062	47.8334	5.62421
TCGA-BP-4165	99.77	0	-0.0331877	7.9836	48.0582	8.24714	6.77942	12.552	247.647	1.38067
TCGA-BP-4162	100.99	0	-0.246818	12.6542	57.0292	11.767	16.429	14.8224	90.132	3.82319
TCGA-CW-6093	103.35	0	-0.912386	6.64905	140.951	9.45437	21.0924	5.74549	110.367	3.82819
TCGA-B0-5706	105.29	0	0.0613196	9.08039	28.3311	6.46415	8.9973	12.1867	397.185	3.32151
TCGA-CJ-4642	105.29	0	0.766173	5.8458	5.87747	3.80821	2.57541	18.2073	754.602	9.0217
TCGA-CW-6088	105.85	0	-0.975603	5.86273	155.046	12.1939	19.7946	5.53503	90.2736	2.90542
TCGA-CJ-4639	106.08	0	-0.412073	14.2388	83.9906	5.25544	16.9629	13.0132	62.8393	3.08416
TCGA-CZ-4866	107.33	0	-0.148117	4.92171	22.6381	5.26074	14.7201	14.7622	83.2277	1.95545
TCGA-CZ-4862	107.46	0	-0.285955	11.6352	64.7803	3.5314	20.6947	13.5551	168.824	6.88425
TCGA-CJ-4904	108.48	0	-0.557157	5.51063	86.9224	8.21196	16.8781	7.13548	160.05	3.46648
TCGA-AK-3429	109.33	0	-0.138679	21.2417	46.8154	3.34191	9.75603	7.56303	183.331	2.7812
TCGA-AK-3436	109.43	0	0.271836	15.2732	11.4921	2.05894	2.86481	11.2823	301.65	2.09256
TCGA-CJ-4897	109.76	0	-0.352268	12.7544	52.8615	15.4252	12.9822	8.47663	165.918	1.68874
TCGA-AK-3425	109.82	0	-0.0222027	7.45169	27.2085	2.73507	10.6189	10.7758	408.169	3.07856
TCGA-BP-4158	110.94	0	-0.403184	7.78368	48.6633	11.4421	17.314	10.5435	134.006	2.53801
TCGA-B0-5690	111.43	0	-0.452024	7.56907	163.448	6.70553	8.46418	12.1854	163.23	2.91257
TCGA-AK-3433	111.99	0	-0.274301	4.27096	11.2401	100.351	5.22346	8.74131	8.4743	0.689766
TCGA-B0-5691	112.71	0	-0.200502	6.96258	72.9861	23.8781	6.23115	7.90956	167.655	2.9632
TCGA-CJ-4885	113.37	0	-0.407288	5.76742	26.4516	5.01177	14.2823	4.82977	149.143	0.841303
TCGA-CJ-4640	114.32	0	-0.179914	5.74882	35.0378	5.83979	12.2823	7.94237	294.059	3.44203
TCGA-CJ-4634	114.91	0	-0.646893	6.32138	100.362	14.4984	17.9854	10.1673	149.51	2.14007
TCGA-CJ-4890	115.6	0	0.557418	10.8196	22.0068	7.16587	2.35732	14.2067	632.328	7.63526
TCGA-CJ-4875	116.75	1	0.109694	9.96146	45.3624	3.25956	11.2966	20.1997	239.392	3.56977
TCGA-AK-3427	117.71	0	0.0483231	4.55294	4.49206	4.21749	1.55444	4.39363	51.1403	0.289581
TCGA-CJ-6027	118.76	1	0.328081	12.2587	9.54853	1.13169	8.51503	11.4483	313.533	7.74774
TCGA-B0-5698	119.28	0	-0.180701	4.57595	31.1077	6.39863	10.7653	7.27103	196.627	2.61216
TCGA-CJ-6032	119.55	0	-0.737699	3.68708	87.2956	7.44092	20.5477	6.56343	114.619	2.56963
TCGA-AK-3428	122.47	0	-0.415665	4.58853	45.1237	4.59451	14.5324	4.44972	194.692	2.56926
TCGA-CJ-5682	122.73	0	-0.291063	13.8204	42.495	4.94167	15.2892	6.19539	398.061	3.90513
TCGA-B0-5707	123	0	-0.214063	8.44409	1.32032	0.65588	12.9757	5.6503	402.148	0.701732
TCGA-B0-5812	125.95	0	-0.441304	6.43069	120.742	6.64903	9.77242	6.55083	199.306	3.55334
TCGA-B0-5699	126.18	0	-0.178122	9.00982	41.0441	12.291	14.9835	8.58316	100.087	6.55105
TCGA-CJ-5675	129.3	0	-0.202609	6.47312	20.4313	4.68069	14.3711	8.83016	194.642	2.95321
TCGA-B0-5692	129.57	0	0.183181	12.7326	34.879	1.69659	9.63787	19.7878	236.487	3.06093
TCGA-B0-5709	130.55	0	0.325076	13.1004	48.8117	7.11067	2.69061	12.4715	239.531	6.44186
TCGA-CJ-5671	130.98	0	0.187099	19.8235	60.6803	2.68771	6.71971	17.6582	462.733	3.24233
TCGA-B0-5711	131.04	0	-0.643596	8.93314	96.2024	5.89752	19.5922	8.96402	132.75	3.05001
TCGA-CJ-5676	133.61	0	0.0554062	7.90757	33.2806	5.12427	7.2919	13.3821	490.719	1.34592
TCGA-B0-5693	133.84	0	-0.504805	6.00182	99.204	19.088	14.7172	10.169	132.036	3.24345
TCGA-B0-5705	149.05	0	-0.622284	7.29938	86.9584	16.3565	17.0999	7.46348	72.8412	2.60456

## Sheet: E-MTAB-1980
ID	futime	fustat	PCDs	CDC25B	KDR	RNF152	SPATA18	TCIRG1	TIMP1	TOP2A
ccRCC-1	9.25	0	0.0729701	9.82831	9.97987	7.35127	9.74008	11.2872	12.7832	4.11212
ccRCC-2	6.08333	1	0.210537	10.1537	5.07446	5.87685	10.1815	11.8247	13.5026	6.9158
ccRCC-3	0.666667	1	0.0974847	9.16327	10.8454	8.98318	10.8266	12.3009	12.7962	5.24507
ccRCC-4	0.75	1	0.160471	9.01944	11.1004	8.04709	10.0176	11.7167	13.1643	6.38909
ccRCC-5	8.16667	0	0.146625	9.54112	9.52034	8.15649	10.2762	12.7509	12.3015	5.54785
ccRCC-6	7.83333	0	0.101575	9.31368	10.6964	9.16163	10.9275	11.0157	12.6152	6.10578
ccRCC-7	0.916667	0	0.1124	8.7838	10.8661	8.78336	10.1252	11.0563	12.3785	5.72895
ccRCC-8	6.66667	0	0.0125818	8.1731	11.4327	10.4994	10.6926	11.2708	12.6152	3.88313
ccRCC-9	1	1	0.354348	11.4512	5.25629	2.58501	7.17128	12.2772	13.1683	7.42991
ccRCC-10	0.25	1	0.358978	9.90822	6.31646	4.26616	8.51799	12.9641	12.8265	8.54511
ccRCC-11	6.58333	0	0.129567	8.92007	11.2998	8.27275	9.87908	11.5407	14.3774	5.67106
ccRCC-12	2.5	0	0.115486	9.19906	9.99579	9.39072	9.14626	11.1682	12.4939	4.90981
ccRCC-13	1.5	1	0.27193	9.90142	9.6031	7.54318	7.99181	12.4986	13.8143	6.80953
ccRCC-14	6.33333	0	0.19826	9.88361	8.28549	7.88952	8.87728	12.1002	13.1991	5.87718
ccRCC-15	5.75	1	0.072654	8.32144	9.67309	7.97667	10.2759	10.6929	12.7402	4.96141
ccRCC-16	6.08333	0	0.12808	8.84421	11.1835	9.66651	10.0444	11.4625	12.9992	5.9061
ccRCC-17	6.16667	0	0.170116	9.67606	11.395	10.0266	10.4286	12.0895	11.373	6.87432
ccRCC-18	5.91667	0	0.101016	9.44224	10.9292	9.24941	10.5532	11.336	11.7719	5.64393
ccRCC-19	5.83333	0	0.202574	9.19208	11.244	7.37279	9.20617	12.2869	12.0848	6.40308
ccRCC-20	2.58333	0	0.106485	9.23851	10.7951	9.15196	10.7237	11.0602	12.0979	6.05166
ccRCC-21	3	0	0.128644	9.70407	11.034	7.64807	10.4856	12.0258	12.7901	5.75587
ccRCC-22	0.916667	1	0.187383	9.42582	10.5651	6.22164	10.9986	12.3242	12.9632	7.28178
ccRCC-23	3.25	0	0.154079	8.86976	9.1137	7.66097	10.0638	11.5192	12.8381	6.19157
ccRCC-24	2.08333	1	0.35306	9.63613	9.25556	6.36564	6.8522	11.0486	12.653	8.53462
ccRCC-25	3.75	0	0.0700569	8.35079	10.9434	9.31345	10.7531	11.0482	11.9757	5.28998
ccRCC-26	5	0	0.296663	9.88076	8.14178	4.54016	9.1102	12.5979	13.4919	7.89633
ccRCC-27	4.41667	0	0.13125	8.3819	11.6541	7.22613	10.0444	11.5162	14.5488	5.84445
ccRCC-28	4.25	0	0.041651	8.36173	11.7639	8.98361	11.0084	10.8538	11.6213	4.96429
ccRCC-29	4.75	0	0.151982	9.28406	10.9369	8.4771	10.3677	11.6051	12.6671	6.52459
ccRCC-30	1.16667	1	0.331401	11.427	8.31342	6.00174	9.17567	11.1843	13.4677	9.56242
ccRCC-31	4.33333	0	0.169957	9.37152	10.2937	8.68801	10.0866	12.3166	12.2304	6.30458
ccRCC-32	3.66667	1	0.147763	8.4352	9.08907	8.12353	10.1087	11.5268	13.4237	6.12843
ccRCC-34	4.25	0	0.224342	11.4625	10.0601	7.81862	8.42194	11.9932	13.2572	6.24634
ccRCC-35	3.83333	0	0.125913	8.20188	11.5738	8.83669	9.98076	11.2825	14.0714	5.91251
ccRCC-36	3.91667	0	0.0730213	8.37499	8.89989	8.12001	11.181	12.7551	11.7988	4.51969
ccRCC-37	4.16667	0	0.0117164	7.47477	8.92455	11.2119	8.57385	10.19	10.0814	2.65277
ccRCC-38	3.83333	0	0.046274	9.75523	9.77675	8.96463	10.8221	11.2238	12.9667	4.46595
ccRCC-39	2.5	0	0.163992	9.44061	9.88332	8.15081	10.5198	12.1298	13.0498	6.52563
ccRCC-40	2.83333	0	0.0968772	8.8012	10.4496	10.2974	9.85919	11.0948	13.2871	5.19494
ccRCC-41	1.5	1	0.553245	11.8293	6.39119	3.41926	3.7401	11.6349	13.285	9.94978
ccRCC-42	3.25	0	0.175929	9.59346	11.6251	7.9032	10.3905	11.6882	13.9787	7.06618
ccRCC-43	2.91667	0	0.0860704	7.917	11.1159	10.0381	10.8269	10.7593	11.358	5.98222
ccRCC-44	2.91667	0	0.153292	9.27439	10.9969	9.03002	9.38816	11.9321	12.8559	5.64898
ccRCC-45	2.83333	0	0.217539	10.0577	8.26866	5.67242	10.0283	11.8273	13.4472	7.22583
ccRCC-46	2.75	0	0.157626	9.03048	9.35093	9.42582	9.53569	11.8469	12.7633	5.818
ccRCC-48	2.75	0	0.118519	8.88166	10.6695	7.57386	10.5993	11.1073	13.5925	6.11098
ccRCC-49	3.58333	0	0.111131	8.33031	10.1797	7.47048	10.1365	11.5966	12.5186	5.29236
ccRCC-50	2.5	0	0.0448134	8.40678	7.6704	7.39914	11.0703	11.2692	12.8726	4.39571
ccRCC-51	3.91667	0	0.176579	9.06111	10.3984	8.69073	10.8343	11.4706	11.7383	7.54037
ccRCC-52	3.75	0	0.165298	9.75032	10.7356	9.93649	8.66261	11.4553	13.0656	5.63025
ccRCC-53	3.5	0	0.113586	8.19004	11.3026	9.17615	10.5938	11.0607	12.2121	6.22895
ccRCC-54	3.33333	0	0.19929	9.69982	10.4458	7.49872	9.50154	12.0242	12.6432	6.60722
ccRCC-55	3.5	0	0.1608	10.0139	7.49676	6.55893	9.14014	11.4144	12.8284	5.38886
ccRCC-56	5.41667	0	0.242196	9.48373	7.69909	7.38092	9.42764	11.4333	13.3371	7.6613
ccRCC-58	3.08333	0	0.161773	8.3054	10.0317	8.68637	10.825	11.8867	12.7624	6.96769
ccRCC-59	2.58333	0	0.189473	9.41153	9.91091	7.98468	10.516	12.4615	12.143	6.94832
ccRCC-60	4.08333	0	0.0186068	8.3956	11.8392	10.5492	9.21494	11.0062	12.7203	3.02389
ccRCC-61	4.08333	0	0.0701648	8.45202	10.3553	8.35365	10.8422	11.1729	12.7599	5.16887
ccRCC-62	4.5	0	0.107092	8.94096	10.1694	7.9635	8.79955	11.3121	13.1059	4.28481
ccRCC-63	4.75	0	0.139455	8.35231	11.8852	9.74487	9.9607	10.6685	12.534	6.63707
ccRCC-64	6.75	0	0.292599	9.75837	6.46838	3.86759	9.31303	12.1711	13.6985	8.00533
ccRCC-65	0.833333	1	0.362263	9.97744	7.96303	3.03257	8.20381	13.4747	13.8747	8.1462
ccRCC-66	7	0	0.164356	8.63331	10.8198	8.2028	9.46973	11.9627	13.1683	5.92696
ccRCC-67	3.5	1	0.166235	8.99748	10.6979	8.6214	10.7387	11.409	12.8653	7.27217
ccRCC-68	7.33333	0	0.102254	8.38812	9.65802	7.4891	10.5635	11.7061	12.4689	5.31225
ccRCC-69	7.41667	0	0.166945	8.8665	9.38016	7.34157	10.0029	11.7601	12.3777	6.32284
ccRCC-70	1.5	1	0.206724	8.95708	10.2979	7.97055	9.17086	12.3998	16.4794	6.37848
ccRCC-71	6	0	0.237528	9.85257	10.4971	8.40961	8.4848	11.6314	12.7112	6.98797
ccRCC-72	7.66667	0	0.123669	8.80169	10.7231	9.59448	10.6014	11.4099	11.9996	6.2306
ccRCC-73	7.33333	0	0.0964447	8.64085	10.9742	9.07444	10.8602	11.0714	12.2907	5.96028
ccRCC-75	0.5	1	0.336207	10.2339	7.16781	7.69793	7.09697	12.6852	12.4202	7.32343
ccRCC-76	2.66667	1	0.154292	9.48541	11.1965	10.0216	9.78817	12.227	12.4483	5.90643
ccRCC-77	5.16667	0	0.14828	9.25987	11.129	8.04457	10.5999	11.5497	13.036	6.63595
ccRCC-78	7.25	0	0.118553	8.65554	11.2267	9.15453	10.7157	11.2052	12.0941	6.32959
ccRCC-79	7.41667	0	0.137716	9.1536	10.339	8.31248	9.13225	12.0734	14.0602	4.89458
ccRCC-80	8.33333	0	0.17489	8.15746	8.9114	9.19791	10.1911	11.7108	12.128	6.82564
ccRCC-81	3.58333	1	0.253578	8.95225	6.03391	2.79781	9.10032	12.1517	14.0107	6.85002
ccRCC-82	8.58333	0	0.147845	9.75366	10.9781	8.29361	9.64042	12.7312	13.0234	5.2037
ccRCC-83	0.833333	0	0.123435	9.00951	9.7181	9.44613	10.8028	11.642	11.1922	6.15195
ccRCC-84	5.58333	0	0.196046	10.1571	8.09148	6.79716	10.1586	11.4672	13.0208	7.0685
ccRCC-85	9.25	0	0.167451	8.98652	9.86341	8.25623	10.2337	11.678	12.3875	6.66096
ccRCC-86	9.41667	0	0.14447	8.55151	10.8419	8.9133	9.43598	11.2554	12.7084	5.86408
ccRCC-87	6.58333	0	0.168107	9.13778	10.3556	9.40681	9.96715	11.3989	12.8372	6.72935
ccRCC-88	8	0	0.141438	9.86141	11.175	7.86614	10.1614	11.6586	13.6121	6.01851
ccRCC-89	9.75	0	0.167088	9.93601	10.5028	7.86894	10.8855	11.4441	12.6607	7.26142
ccRCC-90	3.25	1	0.23827	10.1931	9.15475	7.01551	9.31438	11.5631	13.1301	7.46265
ccRCC-91	5.25	1	0.142993	8.64106	10.4687	8.7605	10.3902	11.6237	13.029	6.33672
ccRCC-92	10.1667	0	0.155908	9.06111	10.9134	8.43498	10.2771	11.5985	13.0734	6.55828
ccRCC-93	10.1667	0	0.086728	9.02687	10.2943	9.12958	9.79381	10.6287	11.8872	5.04434
ccRCC-94	1.33333	1	0.085141	8.85998	7.88979	8.74103	10.0663	12.115	13.0665	4.19565
ccRCC-95	11	0	0.25919	9.54948	9.96988	7.78249	7.74749	12.191	14.6701	6.54515
ccRCC-96	10.9167	0	0.192711	9.25577	10.3165	8.01481	9.5586	11.3863	13.0656	6.89078
ccRCC-97	2.75	1	0.135693	9.56182	10.0452	6.20476	9.61868	11.3942	12.6176	5.39993
ccRCC-98	0.0833333	0	0.168058	8.42563	6.26169	7.23292	9.41736	11.1843	11.4971	5.95086
ccRCC-99	9.25	0	0.147083	8.87528	10.6976	9.41736	9.31623	11.6028	14.3239	5.64386
ccRCC-100	11.8333	0	0.125355	9.22467	10.4889	9.34778	10.4297	11.6987	12.7633	5.91346
ccRCC-102	11.8333	0	0.200621	10.0116	8.21037	3.61594	10.0339	11.08	12.9346	7.08059
ccRCC-103	12.0833	0	0.116874	9.16994	11.6198	8.7617	10.0347	11.6581	12.7469	5.47828
ccRCC-104	9.66667	0	0.170635	9.47062	11.1773	8.97253	9.42534	12.1274	13.3648	5.98592
ccRCC-105	6.08333	0	0.12898	9.07671	10.7138	8.41953	10.5454	10.7417	12.5986	6.5698
ccRCC-106	5.25	1	0.235517	10.7039	10.6949	7.33852	9.47343	12.2833	13.8375	7.25618

## Sheet: Braum-2020
patient_name	time	statue	PCDs	CDC25B	KDR	RNF152	SPATA18	TCIRG1	TIMP1	TOP2A
G138701_RCCBMS_00020_T_v1_RNA_OnPrem	760.438	1	0.962058	32.1682	32.5131	29.3293	31.4605	33.9297	36.876	32.4265
G138701_RCCBMS_00097_T_v1_RNA_OnPrem	1095.78	1	0.967798	31.5322	34.1572	30.2444	30.0652	33.8521	36.0423	31.7487
G138701_RCCBMS_00141_T_v1_RNA_OnPrem	2056.44	0	0.915931	32.9391	32.3506	30.1994	32.7286	33.5331	34.9245	32.5455
G138701_RCCBMS_00099_T_v1_RNA_OnPrem	44.3836	1	0.908912	31.7703	34.6294	30.7057	31.9896	32.5177	36.5124	32.6393
G138701_RCCBMS_00163_T_v1_RNA_OnPrem	1919.34	0	0.893857	31.8127	33.3722	29.8421	33.5609	33.7584	36.8657	32.6826
G138701_RCCBMS_00053_T_v1_RNA_OnPrem	2163.95	0	0.965867	33.2323	33.0823	26.238	31.3925	34.994	36.6201	31.6535
G138701_RCCBMS_00116_T_v1_RNA_OnPrem	178.521	1	0.829935	31.8673	33.1406	29.4598	33.7955	32.2351	34.4328	32.1151
G138701_RCCBMS_00136_T_v1_RNA_OnPrem	1067.18	1	0.977174	33.1915	32.9353	27.7689	30.4366	32.5566	33.7467	32.5858
G138701_RCCBMS_00057_T_v1_RNA_OnPrem	1172.71	1	0.894788	31.7541	34.0082	31.279	31.9833	32.6883	35.4896	32.1959
G109543_RCCBMS_00007_T_v1_RNA_OnPrem	2194.52	0	0.938589	32.4237	32.1519	30.7695	32.298	34.9216	36.98	32.0495
G138701_RCCBMS_00008_T_v1_RNA_OnPrem	35.5068	1	0.99435	32.0952	34.8541	31.3412	29.6763	34.3234	37.1694	31.922
G138701_RCCBMS_00065_T_v1_RNA_OnPrem	391.562	1	0.857394	31.5499	34.4788	30.578	32.302	33.6039	33.6372	31.0688
G138701_RCCBMS_00110_T_v1_RNA_OnPrem	283.068	1	0.788057	33.8376	33.8387	31.0632	33.6459	33.5885	34.8531	30.3159
G138701_RCCBMS_00111_T_v1_RNA_OnPrem	121.315	1	0.972839	32.3613	32.952	32.0707	33.2294	35.3658	36.1543	33.5345
G109543_RCCBMS_00147_T_v1_RNA_OnPrem	59.1781	1	0.940563	33.124	30.8096	28.9266	32.3395	36.4416	36.5058	31.0225
G138701_RCCBMS_00044_T_v1_RNA_OnPrem	136.11	1	0.912248	30.9983	33.0884	31.5385	32.1555	35.1585	36.7073	31.4039
G138701_RCCBMS_00084_T_v1_RNA_OnPrem	1701.37	1	1.05153	32.9856	33.0581	29.2013	28.7065	34.0675	37.5167	32.297
G138701_RCCBMS_00093_T_v1_RNA_OnPrem	153.863	1	0.959663	32.8296	32.6659	30.6203	31.5443	35.1965	36.8443	31.8174
G138701_RCCBMS_00154_T_v1_RNA_OnPrem	1387.73	1	0.891652	32.6517	33.5978	29.514	31.3962	34.0889	35.1549	30.6859
G138701_RCCBMS_00194_T_v1_RNA_OnPrem	239.671	1	1.06734	33.0096	33.2038	27.8799	31.2399	36.113	37.1512	33.4977
G138701_RCCBMS_00028_T_v1_RNA_OnPrem	557.26	1	1.06567	34.52	28.2776	25.3703	33.8045	34.9052	36.4755	35.4451
G138701_RCCBMS_00047_T_v1_RNA_OnPrem	1948.93	1	0.817575	32.1515	33.1603	28.4269	32.2991	32.5825	35.6646	30.3546
G138701_RCCBMS_00178_T_v1_RNA_OnPrem	246.575	1	0.765252	31.0763	30.4999	31.2655	34.901	33.4171	36.5854	30.7529
G138701_RCCBMS_00068_T_v1_RNA_OnPrem	125.26	1	1.18353	32.2188	33.6214	30.2933	28.1574	34.3412	35.8894	35.0509
G138701_RCCBMS_00072_T_v1_RNA_OnPrem	1821.7	0	1.01728	31.4311	33.8301	28.9835	30.8658	33.8898	36.1158	33.4346
G138701_RCCBMS_00035_T_v1_RNA_OnPrem	88.7671	1	0.963891	33.0797	33.0405	30.0904	32.6817	34.8176	37.7978	32.9993
G109543_RCCBMS_00114_T_v1_RNA_OnPrem	476.384	1	0.900796	33.4555	32.3618	29.6007	32.1901	32.9364	36.2445	32.0009
G138701_RCCBMS_00125_T_v1_RNA_OnPrem	2099.84	0	0.958127	32.5743	33.9794	31.6217	30.8368	33.663	35.4646	32.2494
G138701_RCCBMS_00165_T_v1_RNA_OnPrem	1511.01	1	1.00894	33.3127	34.0444	29.9717	30.0696	34.6493	35.8654	32.1672
G138701_RCCBMS_00092_T_v1_RNA_OnPrem	759.452	1	0.938057	33.0105	32.6598	31.7892	32.4283	35.1181	37.9027	32.1113
G138701_RCCBMS_00036_T_v1_RNA_OnPrem	401.425	1	1.01483	32.2302	33.0074	27.0178	31.9537	33.8659	35.227	33.992
G138701_RCCBMS_00011_T_v1_RNA_OnPrem	2067.29	0	0.867626	32.6787	32.7901	28.7219	33.0024	32.243	36.396	32.2461
G109543_RCCBMS_00145_T_v1_RNA_OnPrem	757.479	1	0.997957	33.0346	30.9337	29.9933	32.1557	34.6662	36.0638	33.2992
G109543_RCCBMS_00196_T_v1_RNA_OnPrem	1519.89	1	0.891733	31.8916	33.1038	30.2354	32.6071	33.7587	35.7743	31.8793
G138701_RCCBMS_00090_T_v1_RNA_OnPrem	681.534	1	0.889652	31.9675	32.9288	29.6286	33.4324	31.6742	36.8781	33.5394
G138701_RCCBMS_00113_T_v1_RNA_OnPrem	2068.27	0	0.895888	32.9206	33.1528	31.1596	32.0648	34.4475	36.436	31.1825
G109543_RCCBMS_00076_T2_v1_RNA_OnPrem	846.247	1	1.074	33.2015	33.1162	28.5841	31.1362	34.6436	37.2194	34.3963
G138701_RCCBMS_00098_T_v1_RNA_OnPrem	1174.68	1	0.907855	31.8169	33.1195	28.7302	32.4273	34.5334	33.9483	31.6091
G138701_RCCBMS_00103_T_v1_RNA_OnPrem	396.493	0	0.894189	31.2654	33.4143	30.5393	30.9403	33.0906	37.4295	31.0611
G138701_RCCBMS_00137_T_v1_RNA_OnPrem	685.479	1	0.980748	32.5652	33.8229	28.9054	32.7287	33.9048	35.2772	33.9525
G109543_RCCBMS_00150_T_v1_RNA_OnPrem	238.685	1	0.858276	31.668	28.5667	25.9447	35.2947	32.1473	36.3807	33.3926
G138701_RCCBMS_00191_T_v1_RNA_OnPrem	208.11	1	0.912749	31.5755	32.8735	30.5456	32.8874	33.5949	36.8889	32.7115
G138701_RCCBMS_00169_T_v1_RNA_OnPrem	1855.23	0	0.973755	32.797	32.1149	29.7424	30.6635	34.2787	35.743	31.8463
G138701_RCCBMS_00049_T_v1_RNA_OnPrem	156.822	1	0.865438	32.776	31.753	30.1777	31.0405	35.172	36.2754	29.0726
G138701_RCCBMS_00025_T_v1_RNA_OnPrem	937.973	1	0.865684	32.3686	33.6644	30.0265	32.7271	33.2874	35.6502	31.6086
EA639146	169.528	1	1.02357	32.2847	32.8162	26.6305	31.9663	35.1145	35.4659	33.4908
EA639156	1550.39	1	0.922283	32.578	33.0087	28.7855	32.212	33.3809	35.9741	32.3458
P66425_01A_Run1_S1_L001	1913.1	0	0.855544	31.4909	33.8154	31.3246	32.5057	33.5102	35.9954	31.2301
P66425_02F_Run1_S7_L001	326.242	1	0.861671	32.558	33.6657	30.3893	32.9011	35.3586	35.6003	30.5495
P66425_08E_Run1_S6_L001	241.478	1	0.922908	32.4162	31.5361	29.8312	32.9711	34.5421	36.6193	32.2935
P66291_09A_Run1_S10_L001	895.934	1	0.827021	32.1684	31.7864	29.4768	30.477	33.7425	35.8458	28.469
P66425_08F_Run1_S7_L001	1501.11	1	0.869449	31.5365	34.2482	31.3906	33.432	32.8892	35.7267	32.6702
P66507_02A_Run1_S22_L002	633.758	1	1.05544	32.4824	33.675	28.809	29.352	33.4824	37.3401	33.2735
P66511_05E_Run1_S11_L001	64.0657	1	1.10969	33.8547	33.8538	25.6672	29.4049	35.7351	37.8539	33.1047
P66425_08C_Run1_S5_L001	1898.32	0	0.880384	31.8232	33.9679	30.1345	31.6116	33.7901	36.029	30.8732
EA632171	1902.26	0	0.985919	32.7042	32.8229	28.7883	31.7996	35.1229	35.2273	32.5822
P66432_02H_Run1_S27_L002	310.472	1	0.845044	32.1112	34.2422	29.8409	33.5559	32.956	34.6385	32.0044
P66425_10A_Run1_S13_L002	351.869	1	1.19541	34.9058	28.9023	29.3355	29.1482	36.5427	37.1059	34.2906
P66287_07B_Run1_S2_L001	1797.78	0	0.883239	32.5212	34.5291	30.6556	32.5669	33.3446	34.8337	31.9824
P66287_12C_Run1_S29_L002	706.694	1	0.868722	32.8849	32.5549	29.4774	33.4223	34.2909	34.3354	31.5284
P66287_09H_Run1_S14_L001	527.31	1	0.905692	33.0799	31.9378	29.3121	34.0709	32.8058	37.2483	33.6416
P66507_10D_Run1_S4_L001	1157.13	1	0.897128	32.1627	32.983	30.513	31.5526	35.6631	36.3966	30.1391
P66451_07E_Run1_S19_L002	552.936	1	0.850988	33.3077	33.946	29.8553	31.6323	34.2124	35.9426	29.8446
P66291_12D_Run1_S29_L002	1710.06	0	0.900067	31.3292	33.8969	30.4205	34.4753	32.9984	36.5667	34.0815
P66507_09C_Run1_S26_L002	198.111	1	0.97318	33.5545	31.9699	29.3887	31.9311	35.5411	35.2584	32.0728
P66425_07A_Run1_S1_L001	213.881	1	0.939891	32.643	33.2832	29.8799	32.2866	34.3647	34.7719	32.3971
P66451_08D_Run1_S23_L002	1871.7	0	0.84026	32.5803	33.7317	30.568	34.385	32.6437	36.4485	32.6887
P66451_09H_Run1_S2_L001	593.347	1	1.03539	32.6585	30.852	28.4476	31.6589	35.2062	35.5602	33.4183
P66425_10G_Run1_S14_L001	1845.09	0	0.955427	33.3308	32.7932	27.3904	31.7924	33.702	36.6739	32.4669
P66425_11E_Run1_S12_L001	1806.65	1	1.146	29.3931	33.7553	30.1536	25.3976	37.1095	35.7936	30.6561
EA647814	1710.06	1	0.798857	32.5764	33.3375	29.3972	32.2347	33.3521	33.1748	29.5057
EA595620	344.969	1	0.804386	30.3141	32.2498	30.6252	32.9944	32.6312	36.2422	30.7555
EA595647	955.072	1	1.03071	32.8543	30.654	29.8095	30.9008	34.4859	36.7123	33.1587
P66282_08A_Run1_S5_L001	1070.39	1	0.828709	31.964	31.6321	29.2223	32.5123	33.6948	36.9201	30.1252
EA595636	195.154	1	0.778603	31.1047	33.8295	32.2621	32.3807	33.824	36.2402	29.213
P66287_11A_Run1_S20_L002	590.39	1	0.89032	31.9527	33.9402	29.6855	33.1182	34.1868	35.3041	32.0496
P66432_02G_Run1_S26_L002	579.548	1	0.974219	32.7001	32.9904	30.3754	31.7639	34.0453	36.066	32.9797
P66432_08G_Run1_S26_L002	1416.34	0	0.922726	32.2707	32.8404	30.7856	32.1536	33.8366	35.9896	32.2121
EA632753	1052.65	1	0.927713	31.9334	33.9896	31.5384	32.9111	35.5861	35.9664	32.1626
P66451_07C_Run1_S17_L002	23.655	1	0.935177	32.8769	32.1279	31.5239	32.3911	35.7151	36.9017	31.638
EA595585	558.85	0	0.777511	30.6068	34.4926	30.2976	33.0258	31.5965	36.0998	30.8453
P66282_10B_Run1_S11_L001	1472.53	1	0.927423	31.723	33.9069	30.4025	31.3469	32.7104	36.1579	32.3899
P66511_10H_Run1_S5_L001	220.78	1	1.05678	33.4462	32.9257	30.3717	31.9753	36.656	35.6499	33.6652
P66432_03C_Run1_S30_L002	891.992	1	1.00391	32.5899	34.5524	29.3396	29.2065	33.4181	36.0334	32.0697
P66451_06C_Run1_S12_L001	847.639	1	0.962588	32.2254	32.5699	30.0857	32.001	35.3336	36.5854	32.1673
P66451_06G_Run1_S14_L001	586.448	1	0.953837	32.7752	31.7266	27.63	31.5502	34.0407	36.0998	32.0167
P66287_11C_Run1_S22_L002	501.684	1	0.872012	32.9916	34.1957	28.0895	33.1095	33.5879	35.0032	31.7712
P66511_04H_Run1_S7_L001	775.688	1	0.951195	32.0512	31.5347	30.7841	31.3869	33.3095	35.2026	32.4737
P66511_06B_Run1_S14_L001	1378.89	1	1.03893	31.4611	32.4501	28.602	30.866	34.2934	37.9003	33.5833
EA639134	456.345	1	0.980534	32.5762	32.5006	29.8273	32.0677	34.5134	36.1517	33.0459
P66451_02A_Run1_S20_L002	240.493	1	0.93173	32.2546	33.2436	31.281	31.8451	34.0712	36.6718	32.1261
P66507_06C_Run1_S10_L001	1614.46	1	0.885712	31.9071	32.6	28.1753	32.0992	34.0241	36.3487	30.9979
P66282_01G_Run1_S3_L001	1732.73	0	0.93658	32.0623	30.3655	30.0017	33.232	34.4031	36.2348	32.837
P66425_06E_Run1_S28_L002	272.033	1	0.938663	32.6217	34.0279	30.168	31.838	34.4161	35.6656	32.0681
P66432_05G_Run1_S6_L001	82.7926	1	0.918083	31.9946	31.8052	30.5117	32.0002	34.2635	36.1075	31.6586
P66511_10D_Run1_S3_L001	1689.36	0	0.815583	32.7662	33.9722	31.0115	33.6523	33.3195	34.8843	31.199
P66511_06G_Run1_S16_L001	611.088	1	0.876998	32.7421	34.0932	30.0065	33.136	33.5859	35.227	32.0553
EA632688	1783	0	0.879303	32.5271	35.0021	29.6654	32.1382	32.3351	35.5626	32.0599
P66425_07C_Run1_S2_L001	673.183	1	1.02621	33.3261	31.3501	27.5388	31.8644	36.2233	35.311	32.7508
P66425_06G_Run1_S30_L002	685.996	1	1.07112	33.1284	33.197	27.9875	31.3788	36.6093	38.8	33.4263
EA647820	1086.16	1	1.02004	32.4529	31.3579	29.2793	31.0057	34.9271	35.3188	32.8004
P66291_09H_Run1_S15_L001	320.329	1	0.922713	32.723	34.5364	30.0199	31.9419	33.624	35.4431	32.2225
P66511_04E_Run1_S4_L001	43.3676	1	0.929926	32.4557	33.6189	30.3324	32.8438	33.8794	36.5303	32.9293
EA595632	8.87064	1	1.07997	32.4998	32.1428	27.3654	31.6368	35.1511	35.2013	34.5413
P66451_02H_Run1_S22_L002	214.867	1	1.05452	32.0729	32.0166	28.0132	31.9774	36.375	36.2421	33.6025
P66511_09B_Run1_S26_L002	1676.55	0	0.852591	33.6404	33.15	31.521	32.3222	35.3327	36.2205	29.8549
P66282_10E_Run1_S12_L002	1053.63	1	1.0662	32.2945	31.0779	34.5674	28.8793	33.8348	33.8683	33.1754
P66282_04H_Run1_S20_L002	1541.52	1	0.946676	33.7685	29.5102	28.6971	34.4129	32.4592	37.1277	34.7848
P66291_08A_Run1_S6_L001	284.846	1	1.04776	32.7233	33.3428	29.7068	31.2892	34.6629	37.1532	34.009
EA632702	152.772	1	1.02224	33.3209	31.1954	28.3626	31.9156	35.7072	38.0224	33.0128
P66432_07E_Run1_S20_L002	152.772	1	0.985959	32.5227	31.9457	30.2383	31.5113	34.6835	36.4334	32.6277
EA639153	1535.61	0	1.01303	33.572	34.6102	30.9257	31.5558	35.1231	36.515	33.2855
EA632174	1878.6	0	0.901546	33.1877	33.9602	29.6341	31.6655	34.9159	34.9605	30.6972
P66287_06H_Run1_S30_L002	388.337	1	0.974831	32.5842	32.6819	29.9547	33.7884	33.9675	36.4536	34.589
EA647818	162.628	1	0.885415	32.6763	33.4176	30.2985	32.8294	35.7478	37.2493	30.8119
P66451_08H_Run1_S26_L002	28.5832	0	0.88932	32.6459	33.2216	30.1257	31.9809	34.1178	35.6624	31.0878
EA632758	24.6407	1	1.19477	34.6047	33.3437	28.8117	26.6772	35.0313	37.8973	33.4924
P66282_10F_Run1_S13_L002	456.345	0	1.08013	33.0169	33.863	28.9854	30.8045	34.7301	38.9275	34.3336
EA632149	1896.34	0	0.860803	32.2752	35.3603	31.2627	32.5066	34.0361	35.2177	31.1544
EA632772	1275.4	1	0.980017	33.0584	33.1471	29.5633	31.349	34.8317	35.6488	32.3007
P66291_06D_Run1_S27_L002	1288.21	0	1.00406	32.1399	32.6591	28.6493	30.0966	33.9742	35.8884	32.2959
P66291_08F_Run1_S7_L001	197.125	1	0.965794	33.4482	31.9422	28.3764	32.4733	34.1898	38.6012	32.9765
EA639081	1246.82	1	0.884904	32.6604	32.4784	30.35	33.9939	34.634	35.7502	32.2494
P66507_02H_Run1_S29_L002	1664.72	0	1.04068	33.247	32.9146	29.6663	29.9991	34.5317	37.8756	32.8144
P66507_04A_Run1_S1_L001	1974.21	0	0.821866	30.5452	33.9622	31.3944	32.8252	29.6516	34.8884	32.8343
P66282_05D_Run1_S21_L002	657.413	1	1.09326	32.0178	31.1866	25.8969	29.7693	31.2148	36.2785	35.3407
P66287_11D_Run1_S23_L002	100.534	1	0.982853	33.369	32.9425	29.3903	31.3103	33.3809	35.0708	33.0712
P66282_11E_Run1_S19_L002	215.852	1	0.938369	31.7275	32.9293	29.7913	30.5833	34.169	36.1483	31.1344
P66451_05D_Run1_S8_L001	901.848	1	1.02655	33.2983	32.4124	29.3064	30.2467	35.1386	35.8729	32.279
P66287_04D_Run1_S18_L002	1200.49	1	0.871427	32.2016	32.8643	31.5264	32.6277	33.6616	36.9759	31.5111
P66291_05G_Run1_S22_L002	935.359	1	0.897093	33.2082	32.1695	28.8718	33.6205	33.2893	34.9558	32.8053
EA639152	72.9363	1	1.07723	32.3917	32.6825	28.9771	28.2516	34.6604	38.1876	32.2196
EA595668	255.277	1	1.00499	34.2796	29.6137	26.7452	32.1827	32.7154	35.4424	34.1184
P66291_01B_Run1_S2_L001	1898.32	0	0.946323	32.4494	33.3903	28.6151	33.0811	33.7807	36.7611	33.4205
P66432_08C_Run1_S24_L002	592.361	1	0.895827	32.1044	33.4419	28.0194	34.1123	33.287	35.7954	33.2808
P66287_03A_Run1_S9_L001	157.7	1	1.03085	32.7714	32.6228	27.3995	31.4918	34.3422	37.157	33.7083
EA632123	382.423	1	0.819645	32.3893	34.4927	31.7537	33.9358	33.3126	35.5521	31.6436
P66511_02H_Run1_S26_L002	797.372	1	1.00044	32.4233	33.0624	28.6298	31.8512	33.7579	36.6373	33.7284
EA639019	141.93	1	0.996845	33.0527	33.41	27.2655	32.662	34.7334	35.5613	33.6553
P66507_02D_Run1_S25_L002	1431.13	1	0.946208	31.5654	33.6579	29.8122	31.7673	34.216	34.595	32.3122
EA595720	1108.83	1	0.875802	32.0721	32.3722	30.2383	32.084	33.3222	36.1349	31.2444
P66507_11G_Run1_S11_L001	492.813	1	0.948904	32.7849	34.0545	29.6397	31.8077	34.6454	35.9734	32.1194
EA632138	1448.87	1	0.943925	32.8111	33.8896	29.445	30.9386	34.9177	36.7421	31.1339
P66507_08D_Run1_S20_L002	291.745	1	0.99834	33.2079	31.4311	28.876	30.9223	34.8267	36.7394	32.1958
EA595711	810.185	0	1.0722	32.5967	34.4415	28.5786	31.6316	34.1244	36.5114	35.1778
P66507_12B_Run1_S13_L001	1525.75	0	0.944136	33.2849	33.8762	29.5633	31.4716	33.6859	35.7806	32.2043
EA647821	1103.9	1	0.864833	32.8731	34.0391	30.2842	32.9302	34.382	37.0704	31.1749
EA595679	196.14	1	0.916593	31.7811	32.5061	31.7792	32.0914	33.4085	36.5282	32.3181
P66507_04C_Run1_S2_L001	244.435	1	1.04374	32.5633	32.4159	26.6795	30.931	33.7747	36.9737	33.8227
P66507_01E_Run1_S19_L002	1209.36	0	0.809623	31.0615	34.1561	31.7631	33.146	32.66	35.9607	31.1836
P66282_05F_Run1_S22_L002	604.189	1	0.794167	31.887	34.5385	29.9572	33.1322	32.4226	35.9184	30.7834
P66507_01G_Run1_S20_L002	428.747	1	0.94996	32.3128	31.9387	29.1018	31.6191	35.2537	35.8168	31.4782
P66511_09E_Run1_S29_L002	1133.47	0	0.916793	32.0309	28.4518	29.0481	33.5295	33.8719	34.9582	32.6585
EA595719	1596.71	0	0.801997	31.0221	34.0128	31.2108	33.5452	32.1433	35.3381	31.5479
P66287_04E_Run1_S19_L002	355.811	1	0.949988	33.1167	30.8677	30.5188	33.2776	35.2415	36.4503	32.7559
EA595660	1043.78	1	0.999026	33.2888	31.4398	28.4357	32.6356	35.9685	38.0581	32.915
P66432_08B_Run1_S23_L002	486.899	1	0.966095	33.3814	33.4241	29.517	30.8944	34.99	35.6526	31.5227
P66432_04D_Run1_S2_L001	1300.04	1	0.835758	32.0949	34.4593	31.9989	33.2875	33.4687	34.9706	31.4662
P66432_10B_Run1_S2_L001	241.478	1	0.837616	32.3465	34.6594	31.7223	33.2979	34.6884	35.9136	30.8415
P66507_07F_Run1_S16_L002	53.2238	1	1.02147	33.3385	32.0022	28.6707	31.4755	35.7705	36.4252	32.7059
EA632813	418.891	1	0.801301	32.229	32.6018	30.7107	32.7522	33.2236	36.038	30.088
EA632133	395.236	1	1.14552	33.0714	32.2745	27.9449	29.007	35.6157	36.7363	33.79
P66432_11C_Run1_S7_L001	374.538	0	0.871956	32.5948	33.838	31.5811	33.2027	33.9824	35.5549	31.8727
P66507_12A_Run1_S12_L001	629.815	1	0.893045	32.6504	33.38	28.5686	33.5184	34.1467	35.2976	32.2821
P66432_02C_Run1_S22_L002	367.639	1	0.972545	32.0892	33.0111	28.9187	31.932	33.6049	36.5123	33.2448
EA639099	663.326	1	0.871432	32.0791	34.1995	29.899	32.2697	34.1574	35.8265	30.9699
EA639114	367.639	1	0.85796	32.1986	34.1729	30.7465	32.6491	34.0808	34.3377	31.0438
EA632151	740.205	1	0.845366	31.8455	34.2747	30.4791	33.3067	33.476	36.0264	31.5962
P66287_04G_Run1_S20_L002	830.883	1	0.94115	32.5425	31.9745	28.2388	32.231	32.7405	36.4019	33.0306
P66432_06D_Run1_S11_L001	362.71	1	0.984658	33.5216	33.098	28.6661	31.6622	34.7355	36.4004	32.6125
P66425_02C_Run1_S5_L001	1035.89	1	0.887061	31.7324	34.4172	31.0148	31.8993	34.2894	36.1073	31.0986
P66425_03F_Run1_S12_L001	1741.6	1	0.941795	32.3224	35.14	31.4077	32.7046	34.5827	35.2781	32.9429
P66451_01E_Run1_S17_L002	1797.78	0	0.942562	32.0485	32.5727	31.1055	32.7617	33.3971	35.0527	33.421
EA639112	341.027	1	1.01676	33.0214	32.7725	29.3501	30.3644	34.5629	37.6736	32.4945
P66291_06C_Run1_S26_L002	306.53	1	0.984192	33.4687	34.361	28.2577	32.3466	34.9921	35.8143	33.0891
P66432_10G_Run1_S4_L001	1767.23	0	0.914562	32.7258	32.6898	30.8219	33.1494	33.5224	35.861	32.936
P66425_02E_Run1_S6_L001	319.343	1	0.881343	33.4801	30.6989	31.9551	32.7829	35.6281	36.1289	30.5798
P66287_11E_Run1_S24_L002	480.986	1	1.04141	33.1464	33.6015	26.5591	31.7191	34.7926	36.3658	33.9012
P66507_03H_Run1_S30_L002	940.287	1	0.914095	33.2081	33.175	30.6639	32.8917	34.8817	37.3385	31.9853
EA639120	431.704	1	0.977924	32.2922	32.5828	30.5184	30.7338	34.3469	37.4507	32.0875
P66511_10G_Run1_S4_L001	261.191	1	1.00795	32.568	34.0742	30.5319	32.5622	35.1883	35.5207	33.9169
P66451_08A_Run1_S21_L002	114.333	1	1.03156	32.7114	32.91	31.7047	31.6124	35.1263	37.6023	33.7327
EA639131	1593.76	0	0.879386	32.4134	33.0591	29.7648	32.3919	33.35	35.3981	31.5646
P66451_04F_Run1_S6_L001	666.283	1	0.767271	31.5061	34.6184	30.7587	33.5586	32.6824	34.7591	30.4285
P66451_08G_Run1_S25_L002	432.69	1	1.01253	33.7897	30.5298	29.2516	30.8563	34.6462	37.908	32.4903
P66282_09A_Run1_S8_L001	982.669	1	0.840049	31.6375	34.0795	30.1604	33.7949	32.733	35.9798	32.2292
P66432_11D_Run1_S8_L001	1828.34	0	0.928087	31.9813	32.9679	27.4373	32.6057	33.4911	37.2687	32.6716
P66432_07D_Run1_S19_L002	1164.02	1	0.803782	31.3128	34.3221	30.5129	33.3689	32.6478	35.3695	31.1379
EA595529	620.945	1	1.15447	33.5519	30.7277	26.5821	28.3221	33.0089	34.8864	34.6103
P66291_10C_Run1_S18_L002	141.93	1	0.981965	34.1674	32.8154	29.3282	31.6397	33.7914	37.2653	33.0189
EA595597	1721.89	0	0.98073	32.47	33.3646	27.6025	31.956	34.0439	36.9335	33.135
P66282_03A_Run1_S9_L001	1295.11	1	0.963135	31.5184	34.0154	31.8127	32.4867	33.8547	37.8724	33.6489
P66291_10G_Run1_S20_L002	1874.66	0	0.869912	32.0856	32.8194	30.7235	32.9177	34.1285	35.3715	31.4035
P66291_01A_Run1_S1_L001	333.142	1	0.889967	33.3486	33.5882	29.5557	33.333	33.0929	35.4972	32.673
P66451_06A_Run1_S10_L001	683.039	1	0.869316	31.9876	33.5022	29.9612	32.1649	34.0069	34.93	30.8701
P66451_02B_Run1_S21_L002	980.698	1	0.955034	32.2638	31.572	30.2856	32.0763	33.4048	37.4906	33.0086
P66507_02B_Run1_S23_L002	47.3101	1	1.05985	32.2494	32.3256	28.7433	30.5217	34.2149	35.9025	33.8087
P66291_05H_Run1_S23_L002	46.3244	1	0.945255	32.7661	32.0839	29.0958	31.3178	34.0352	35.2501	31.7681
EA647824	224.723	1	0.897228	32.1975	32.0576	30.8911	31.299	32.921	36.0728	31.3632
EA647829	107.433	1	0.986927	32.3741	32.2283	29.0685	31.9461	33.6622	36.4862	33.4951
P66287_01D_Run1_S1_L001	1759.34	0	0.977191	32.7521	33.2235	27.8968	30.4946	34.1122	34.7291	31.8533
P66291_11E_Run1_S23_L002	1301.03	1	0.834316	30.9654	32.5624	30.3322	32.7296	32.7796	36.427	31.1466
P66425_09G_Run1_S13_L001	386.366	1	0.933081	32.4653	33.3047	31.1611	30.9493	33.7758	36.3976	31.5923
P66511_01E_Run1_S17_L002	700.78	1	0.93686	31.8895	32.7674	30.5496	32.3418	34.2982	36.3629	32.4505
P66282_07G_Run1_S3_L001	66.037	1	0.977975	31.058	31.3007	28.3487	32.4998	33.4303	36.4764	33.7958
EA632768	304.559	1	0.844379	31.9666	33.7485	31.4568	33.3109	33.301	35.593	31.6882
P66507_10B_Run1_S2_L001	804.271	0	0.907032	33.1357	32.0761	31.4403	31.4529	34.6466	36.8652	30.7706
P66507_10C_Run1_S3_L001	447.474	1	1.01749	33.4482	32.1986	28.1915	32.2152	35.6362	37.712	33.2411
EA639104	1009.28	0	1.03768	33.2086	31.68	28.1766	31.922	35.1565	37.3791	33.7207
EA639107	660.37	0	0.896215	32.0924	32.6591	30.7559	32.8224	32.8096	37.3178	32.6504
EA639109	1605.59	0	0.869628	32.7264	31.4129	31.356	34.4191	34.106	35.851	32.4809
P66511_07G_Run1_S18_L002	1366.08	0	0.852124	32.2254	34.4194	29.7158	32.7494	33.6036	35.8142	31.1827
EA595500	106.448	1	0.881324	32.4494	33.8128	28.3068	32.4942	33.6442	34.3081	31.4949
P66291_01H_Run1_S5_L001	166.571	1	0.820001	32.423	34.8244	29.8494	33.129	33.826	36.1511	30.6261
P66511_08E_Run1_S22_L002	656.427	1	0.928089	32.7616	32.2567	30.512	30.9813	35.831	37.8445	30.2335
P66425_10B_Run1_S14_L001	314.415	1	0.96799	32.9545	33.2228	29.6538	32.209	36.7567	36.8888	31.6738
P66507_08H_Run1_S24_L002	1056.59	0	0.859396	30.989	30.9128	31.8132	33.4261	33.67	35.5577	31.7837
P66425_03D_Run1_S11_L001	1696.26	1	0.870709	32.0152	34.1641	28.4979	32.6503	33.3967	36.4329	31.5632
EA632802	1245.83	1	0.936506	31.7382	32.0676	28.5806	30.8428	33.3735	36.6097	31.5617
P66451_05G_Run1_S9_L001	400.164	1	1.08059	31.5248	30.9894	30.8915	27.6497	34.7145	36.8033	31.8435
P66511_04B_Run1_S2_L001	662.341	1	0.960914	31.8637	33.061	25.6425	33.4551	34.0987	35.1994	33.6952
EA595455	1003.37	1	0.917997	32.5683	33.29	29.6273	33.3503	34.0597	35.5511	32.865
P66432_01D_Run1_S17_L002	250.349	1	0.904209	32.4031	33.5436	30.2493	32.3517	32.8056	36.131	32.4944
EA595661	1189.65	1	0.952778	33.371	32.7904	30.6021	30.3288	32.4986	35.9009	32.1206
P66291_07E_Run1_S3_L001	141.93	1	0.875552	32.763	33.8966	30.6168	33.3092	35.1378	36.704	31.3439
P66291_07H_Run1_S5_L001	1670.64	0	0.888608	31.7733	34.1234	30.728	32.2614	34.6625	38.355	31.1674
P66291_07D_Run1_S2_L001	807.228	1	0.921136	31.9739	34.0691	27.4894	33.4371	33.1209	36.7405	33.4628
EA595628	742.177	1	0.928599	32.0911	34.1933	30.2589	32.2334	33.7546	35.5893	32.5506
P66291_11F_Run1_S24_L002	403.121	1	0.885436	32.8352	33.0772	29.2541	33.0401	33.1775	35.7617	32.2533
P66451_04A_Run1_S2_L001	1257.66	1	0.981712	32.894	36.7324	27.3505	31.5921	33.8138	35.9224	33.2409
P66432_07A_Run1_S16_L002	186.283	1	0.87985	32.1824	35.1938	30.8561	31.4119	33.7001	36.4662	30.8835
P66291_06G_Run1_S29_L002	354.825	1	0.784581	32.3944	30.8922	29.8833	31.8296	34.3179	34.3349	28.157
P66282_12A_Run1_S22_L002	87.7207	1	0.91705	31.6037	33.1112	28.7467	32.834	32.7964	36.7584	33.0927
P66425_06F_Run1_S29_L002	1800.74	0	0.88815	32.4356	35.2186	30.6627	32.8715	33.4972	34.8014	32.3239
P66432_02B_Run1_S21_L002	1794.83	0	0.77806	32.7055	33.6101	31.5163	33.7795	33.6387	35.5261	30.2372
EA595565	295.688	1	1.00397	32.1351	33.07	29.3623	29.5065	33.3956	34.8857	32.2268
P66425_04C_Run1_S18_L002	1725.83	0	1.11034	33.1278	29.2192	27.7663	29.7629	34.7888	35.2035	33.7179
P66425_02B_Run1_S4_L001	1706.12	0	0.770911	32.2978	32.9592	30.9899	32.8189	33.2137	36.4577	29.4642
P66282_11B_Run1_S16_L002	517.454	1	0.864636	32.2641	32.4549	29.5997	31.6006	33.496	36.7116	30.449
P66282_05G_Run1_S23_L002	544.066	1	1.06692	31.7601	34.1115	28.768	29.9822	31.5876	38.8131	35.1429
P66282_01B_Run1_S1_L001	1271.46	1	0.880909	31.8539	31.7884	30.7004	32.151	33.304	36.2338	31.4256
EA595564	718.522	1	0.946451	32.1318	33.9835	29.3236	31.2743	32.8895	36.5328	32.5945
EA595522	589.405	1	0.800044	31.5317	35.0052	30.3028	34.079	32.7285	36.2218	31.595
P66291_08G_Run1_S8_L001	337.084	1	0.974036	31.9139	31.7303	27.0876	32.374	33.4994	37.0491	33.4567
EA639018	511.54	1	0.836999	32.2447	35.4609	30.0647	33.0346	33.7034	35.036	31.1078
P66287_05E_Run1_S24_L002	1819.47	0	0.862425	32.7592	34.5372	31.4221	34.0083	33.1214	34.6807	32.7867
P66282_01H_Run1_S4_L001	636.715	1	1.00317	33.6389	33.1476	29.9996	31.4258	33.2568	35.5409	33.7584
P66291_07B_Run1_S17_L002	453.388	1	0.959232	32.6848	33.2457	28.0523	32.1068	34.5265	36.5275	32.4897
P66282_07F_Run1_S2_L001	400.164	1	0.894381	32.5739	32.994	31.7144	32.8405	33.0807	34.8799	32.5481
P66291_10E_Run1_S19_L002	246.407	1	0.975757	31.8146	33.2655	30.1114	33.5099	33.3239	37.5545	34.8436
P66287_09C_Run1_S12_L001	1337.49	1	1.05756	31.7746	31.322	26.6997	30.5826	33.2525	35.9625	34.1183
EA595635	110.39	1	0.9598	33.1503	31.8993	28.9182	32.7026	33.7937	38.7884	33.2809
EA595650	148.83	1	1.14878	33.2912	30.7471	27.1243	29.4518	35.1174	36.4825	34.2861
EA595621	20.6982	1	1.01389	32.2819	31.5631	28.3626	31.0438	31.2632	37.2342	34.6138
P66287_07G_Run1_S4_L001	1531.66	0	0.873394	32.044	33.8846	30.5832	32.3895	34.0791	36.0866	31.1771
P66291_02E_Run1_S7_L001	109.405	1	0.920097	32.0816	31.835	29.4076	31.1664	32.8671	36.5126	31.7157
EA595654	1757.37	0	0.87192	32.6444	32.7638	29.2167	33.1395	33.0589	35.5974	32.0553
P66282_04A_Run1_S14_L002	1355.24	1	1.04233	32.7547	33.2319	22.9371	31.4883	34.6106	36.8667	33.5718
EA595624	535.195	0	0.820586	31.58	34.3944	31.4982	33.2255	32.4745	35.3559	31.5794
EA595454	1134.46	1	1.00021	32.7495	32.2648	28.035	31.5582	33.9537	36.063	33.2558
P66291_09D_Run1_S11_L001	587.433	1	0.956573	33.5018	31.3369	31.201	31.8415	33.3606	37.0483	32.852
EA632234	507.598	1	1.08047	33.4934	28.7475	24.4951	32.0747	34.4554	34.846	34.718
P66282_11A_Run1_S15_L002	786.53	1	0.818309	32.5323	33.8959	29.7572	34.0693	34.0796	35.945	31.1011
P66511_07H_Run1_S19_L002	248.378	1	0.939559	33.6061	30.501	28.0516	32.1363	33.9663	36.6267	32.051
EA647826	779.63	1	1.002	33.0608	32.7762	30.6495	32.8197	35.7204	36.7219	33.5554
P66425_09F_Run1_S12_L001	132.074	1	0.867239	31.816	32.5126	29.412	32.5355	32.9897	36.1171	31.5453
P66451_07A_Run1_S15_L002	503.655	1	0.944691	34.4874	31.8402	29.9138	31.8002	34.2241	36.053	31.9626
P66511_09G_Run1_S31_L002	1394.66	1	0.948922	31.7182	34.3508	31.1555	31.1929	34.3528	36.2839	31.9898
P66511_06F_Run1_S15_L001	90.6776	1	1.15491	30.9738	32.0807	27.8976	26.8497	33.4524	36.3923	33.5832
P66287_02A_Run1_S5_L001	1522.79	0	0.857835	31.796	33.2372	31.111	31.6925	33.82	35.5532	30.3915
P66282_09E_Run1_S10_L001	508.583	1	0.847758	31.9404	33.4981	30.8113	33.3698	32.3093	35.141	32.2849
P66282_04E_Run1_S18_L002	107.433	1	0.906291	31.773	33.2684	31.0127	32.5533	33.4892	37.6337	32.4022
P66282_03D_Run1_S11_L001	165.585	0	0.910264	32.2924	32.8275	28.7978	32.8362	32.2441	38.7462	33.1606
P66282_03F_Run1_S12_L001	1081.23	1	0.958067	33.0033	33.7316	29.776	32.3256	33.8413	36.1639	33.1494
P66282_02E_Run1_S6_L001	765.832	1	0.941907	31.9072	33.3828	30.3972	31.9301	33.0095	34.8902	32.9837
P66282_06B_Run1_S17_L002	510.554	0	1.12182	32.1601	33.2049	29.9798	28.982	34.3811	37.4117	34.1477
EA595653	98.5626	1	0.974045	33.038	34.0824	30.5628	31.286	34.4042	36.5103	32.4885
P66287_11B_Run1_S21_L002	279.918	1	0.903761	33.2516	34.7477	29.9168	31.141	34.1114	34.3258	30.8532
P66287_08B_Run1_S7_L001	400.164	1	0.989657	32.0566	33.1835	29.2194	31.1611	33.7795	34.9556	32.9921
EA595473	1268.5	1	0.868341	31.5625	32.7722	30.9615	31.4242	32.9539	36.5636	30.8583
P66287_01A_Run1_S16_L002	167.556	1	0.867659	32.5247	32.1947	28.2217	32.7319	33.5814	36.2217	31.2357
EA632744	1594.74	1	0.878196	31.3685	32.3896	29.1675	33.4789	33.6507	36.2454	32.1982
P66425_11F_Run1_S14_L002	99.5483	1	0.937146	31.9498	32.6742	30.4639	32.0293	35.6969	35.948	31.4401
P66511_05F_Run1_S12_L001	1712.03	0	0.971052	31.9912	34.0916	30.4921	31.8497	34.2969	36.0635	32.9834
EA639040	1021.11	1	0.901562	32.1494	33.5517	31.1146	32.2701	35.0324	35.307	31.248
P66507_04D_Run1_S3_L001	1660.78	0	0.823335	33.0522	31.8187	31.9575	33.4356	33.5529	33.1736	30.9566
P66511_01B_Run1_S15_L002	1594.74	0	1.1332	32.5578	32.8359	27.9212	29.9114	34.3907	35.1983	34.9533
P66507_07G_Run1_S17_L002	1653.88	0	0.945178	31.9581	31.3148	30.1925	30.9932	36.2211	37.1605	30.3903
P66507_06E_Run1_S12_L001	771.745	1	1.09112	31.9984	32.5252	28.9713	28.432	33.153	37.1539	33.5197
P66425_05B_Run1_S21_L002	1905.22	0	0.856589	32.3052	31.2737	30.8867	32.4739	33.552	34.708	30.9109
P66425_03B_Run1_S10_L001	287.803	1	0.789903	31.4079	33.7082	30.0332	33.481	32.1307	36.7316	31.0768
P66507_08F_Run1_S22_L002	475.072	1	0.948263	31.9265	33.2859	30.6582	30.7612	34.2147	33.8797	31.5731
EA639069	1644.02	0	0.881559	31.4095	33.4177	31.0083	32.9609	33.152	36.1217	32.354
P66282_11G_Run1_S20_L002	60.1232	1	1.06391	33.801	34.9305	28.3539	29.2676	34.2589	35.1411	32.9896
P66287_01F_Run1_S3_L001	41.3963	1	0.882228	31.7517	32.6296	29.3478	33.2713	32.9669	36.0895	32.5082
RCC_102_T_SCR	162.74	0	0.968869	32.8672	33.6088	30.4966	32.7411	35.2382	36.9894	33.032
RCC_105_T_SCR	116.384	1	0.891808	31.9066	32.5722	28.0951	32.4291	32.3362	37.2464	32.3033
RCC_106_T_SCR	858.082	0	0.78603	31.6144	34.445	31.2452	33.1074	32.8785	35.3725	30.4258
RCC_115_T_SCR	360.986	0	0.979691	32.654	32.2803	28.4531	32.2717	35.1641	35.7323	32.7163
RCC_117_T_SCR	63.1233	0	0.876955	33.1618	32.5641	30.6153	32.9145	36.3015	35.4502	30.3025
RCC_14_T_SCR	1010.96	0	1.00803	33.0394	32.6013	29.2506	30.9307	33.8846	35.8038	33.0812
RCC_18_T_SCR	109.479	0	0.896652	31.7645	33.6763	30.9555	31.3858	33.5708	35.6885	31.2397
RCC_21_T_SCR	344.219	0	0.905022	31.7054	33.0198	28.7446	32.4052	34.0286	38.0786	31.7843
RCC_27_T_SCR	954.74	0	0.879236	31.5278	33.8894	31.4767	32.9629	33.3357	36.9125	32.2654
RCC_41_T_SCR	192.329	0	0.823034	32.5272	33.4098	31.4011	32.6345	32.9638	35.0714	30.7569
RCC_50_T_SCR	968.548	0	0.930454	32.0669	33.3687	29.0809	32.845	33.9636	36.5249	32.8113
RCC_73_T_SCR	175.562	1	0.926254	32.5997	33.8403	31.2046	32.1367	32.8084	36.2881	32.9308
RCC_90_T_SCR	492.164	1	1.04727	31.1154	30.9739	27.9072	31.2206	33.8743	35.4349	34.1414
RCC_93_T_SCR	674.63	1	1.00632	33.6785	33.8118	29.5491	31.4628	33.5836	37.3194	33.7047
RCC_96_T_SCR	574.027	0	0.912591	33.0973	33.2793	29.7917	32.5683	34.2025	35.6068	32.0172
RCC_99_T_SCR	40.4384	1	1.19476	33.4705	28.5925	26.3733	26.9324	35.1013	35.1754	33.1538
